# Supplementary material for: Adipose methylome integrative-omic analyses reveal genetic and dietary metabolic health drivers and insulin resistance classifiers
Source: Genome Med. 2022 Jul 18;14:75. doi: 10.1186/s13073-022-01077-z (PMC9290282; doi:10.1186/s13073-022-01077-z)
Supplement: Supplementary file 2 — Additional file 2: Table S1. Statistically significant adipose tissue CpGs in relation to visceral fat accumulation at Bonferroni 5% (VF-DMPs). Table S2. Pathway Analysis (IPA) results. Table S3. Statistically significant associations between methylation and gene expression at VF-DMPs. Table S4. meQTLs. Table S5. Diet VF-DMPs. Table S6. Diet-VF mediation by methylation. Table S7. Effect sizes for statistically significant associations with metabolites. Table S8. Metabolic Phenotype results and Replication. Table S9. Validation and Replication Cohort Characteristics. Table S10. GTEx median expression levels in SAT, VAT and Whole Blood. Table S11. Results from Differentially methylated region analysis. [file 13073_2022_1077_MOESM2_ESM.xlsx]

## Sheet: Supplementary Tables
Supplemental Table	Description
Table S1	Statistically significant adipose tissue CpGs in relation to visceral fat accumulation at Bonferroni 5% (VF-DMPs).
Table S2	Pathway Analysis (IPA) results
Table S3	Statistically significant associations between methylation and gene expression at VF-DMPs
Table S4	meQTLs
Table S5	Diet VF-DMPs
Table S6	Diet-VF mediation by methylation
Table S7	Effect sizes for statistically significant associations with metabolites
Table S8	Metabolic Phenotype results and Replication
Table S9	Validation and Replication Cohort Characteristics
Table S10	GTEx median expression levels in SAT, VAT and Whole Blood
Table S11	Results from Differentially methylated region analysis

## Sheet: Table S1
Supplementary Table 1: Statistically significant adipose tissue CpGs in relation to visceral fat accumulation at Bonferroni 5% (VF-DMPs).
IlmnID	Effect size	s.err	pvalue	fdr	CHR	MAPINFO	Gene	Location	Effect size (with normalisation)	Effect(no BMI)	SE (no BMI)	P-value (no BMI)	Effect size (BMI)	SE (BMI)	P-value (BMI)
cg16218705	1.45e-05	1.92e-06	2.44e-19	1.07e-13	4	140941031	MAML3	Body	0.000500755	0.000465503	2.32e-05	2.34e-64	0.119055	0.00735006	9.02187e-47
cg15937861	1.67e-05	2.08e-06	8.07e-15	1.77e-09	11	66628196	PC;PC;PC	Body;Body;Body	0.000429599	0.000366177	2.33e-05	1.96e-44	0.0916576	0.00719256	8.66648e-32
cg13245539	1.06e-05	1.5e-06	1.86e-14	1.89e-09	17	17717265	SREBF1	TSS200;Body;Body	0.000401605	0.000353386	2.21e-05	1.1e-45	0.0895331	0.00680149	1.73855e-33
cg00328720	-1.2e-05	1.69e-06	2.14e-14	1.89e-09	8	28562890	EXTL3	5'UTR	-0.000459734	-0.00036724	2.53e-05	5.09e-39	-0.0897941	0.00779126	1.04527e-26
cg02481950	-1.86e-05	2.34e-06	2.45e-14	1.89e-09	16	21665002	METTL9;IGSF6;METTL9	Body;TSS1500;Body	-0.000463555	-0.0003071	2.58e-05	2.21e-28	-0.0702691	0.00788966	1.63069e-17
cg11231069	-2.45e-05	3.12e-06	2.59e-14	1.89e-09	2	240225142	HDAC4	Body	-0.000438026	-0.000298036	2.43e-05	8.98e-30	-0.0690164	0.00743143	8.90118e-19
cg14628604	-1.87e-05	2.36e-06	3.28e-14	2.06e-09	7	157646701	PTPRN2;PTPRN2;PTPRN2	Body;Body;Body	-0.000444793	-0.000265812	2.5e-05	1.27e-23	-0.0581638	0.0075916	1.26237e-13
cg00172872	-3.34e-05	4.4e-06	6.24e-14	3.42e-09	12	89461426			-0.000447136	-0.000363661	2.52e-05	5.94e-39	-0.0896274	0.00772382	2.8681e-27
cg19090437	-3.52e-05	4.66e-06	9.28e-14	4.52e-09	4	38080799	TBC1D1	Body	-0.000414492	-0.000386914	2.35e-05	7.78e-48	-0.0992086	0.0072441	9.26037e-36
cg05425326	2.21e-05	2.83e-06	1.03e-13	4.52e-09	16	58439361	GINS3	3'UTR;3'UTR;3'UTR	0.00044442	0.000343238	2.53e-05	3.01e-35	0.0831819	0.00775654	6.15853e-24
cg15363996	1.92e-05	2.45e-06	1.54e-13	6.14e-09	14	90452965	TDP1	Body;Body	0.00040349	0.000440336	2.31e-05	1.93e-59	0.116731	0.0070888	1.32819e-47
cg01911529	-1.02e-05	1.41e-06	1.71e-13	6.25e-09	1	27994223	IFI6;IFI6;IFI6	Body;Body;Body	-0.000433395	-0.000343102	2.48e-05	4.28e-36	-0.0831564	0.00761743	1.28522e-24
cg26180383	-1.81e-05	2.44e-06	2.14e-13	7.22e-09	8	129061048	MIR1207;PVT1	TSS1500;Body	-0.000424611	-0.000364634	2.44e-05	6.08e-41	-0.0912987	0.00749913	1.73243e-29
cg07213487	-1.54e-05	2.03e-06	2.9e-13	8.68e-09	7	98603561	TRRAP	Body	-0.000441688	-0.000274321	2.58e-05	1.42e-23	-0.0611558	0.00783389	4.66159e-14
cg15702185	2.07e-05	2.76e-06	2.97e-13	8.68e-09	22	46507771	MIRLET7A3;LOC400931	TSS1500;Body	0.000403179	0.000393419	2.33e-05	2.16e-49	0.101794	0.00717483	9.09051e-38
cg15571231	-1.19e-05	1.71e-06	4.01e-13	9.86e-09	2	153277513	FMNL2	Body	-0.000436818	-0.000319907	2.55e-05	7.25e-31	-0.0761156	0.00776344	1.62974e-20
cg05318454	-2.48e-05	3.35e-06	4.03e-13	9.86e-09	19	46117805	EML2	Body	-0.000400037	-0.000419941	2.33e-05	1.2e-54	-0.110669	0.0071743	4.41306e-43
cg13430807	-1.82e-05	2.45e-06	4.18e-13	9.86e-09	1	149903315	MTMR11;MTMR11	Body;Body	-0.000417057	-0.000300267	2.44e-05	5.77e-30	-0.0708602	0.0074297	1.29657e-19
cg04607334	-6.98e-06	9.47e-07	4.39e-13	9.86e-09	17	27568523			-0.000444644	-0.000306593	2.61e-05	7.96e-28	-0.0717326	0.00795467	6.43059e-18
cg05768047	2.02e-05	2.68e-06	4.51e-13	9.86e-09	11	1007021	AP2A2	Body	0.000409805	0.000410627	2.39e-05	7.61e-51	0.107116	0.00735795	2.21713e-39
cg16472834	-1.29e-05	1.74e-06	4.72e-13	9.86e-09	2	231533021			-0.000401978	-0.000320498	2.35e-05	2.41e-35	-0.0783623	0.00715485	1.31805e-24
cg07817608	-2.59e-05	3.45e-06	5.55e-13	1.11e-08	12	76219528			-0.000429208	-0.000409469	2.52e-05	5.04e-47	-0.105237	0.00772146	2.18025e-35
cg15812586	-2.78e-05	4.32e-06	7.12e-13	1.36e-08	7	139953117			-0.000424836	-0.000353701	2.5e-05	1.68e-37	-0.0877484	0.00765893	1.18266e-26
cg00215182	-1.92e-05	2.6e-06	8.48e-13	1.55e-08	1	22979495	C1QB	TSS200	-0.000398302	-0.000271956	2.36e-05	8.22e-27	-0.0628595	0.00714315	3.78444e-17
cg09494646	1.4e-05	1.97e-06	9.87e-13	1.73e-08	17	17717252	SREBF1	TSS200;Body;Body	0.000385335	0.000448167	2.29e-05	1.01e-61	0.121085	0.00700634	2.79049e-51
cg08202226	-2.06e-05	3.13e-06	1.03e-12	1.74e-08	1	153896590	GATAD2B	TSS1500	-0.000428336	-0.000332456	2.54e-05	4.25e-33	-0.0808016	0.00775138	9.20166e-23
cg08234878	2.87e-05	3.91e-06	1.1e-12	1.79e-08	14	73737095	PAPLN	Body	0.000454008	0.000319303	2.72e-05	6.41e-28	0.0747908	0.00826544	4.80797e-18
cg13152501	-1.72e-05	2.31e-06	1.23e-12	1.92e-08	7	98626398	SMURF1;SMURF1	3'UTR;3'UTR	-0.000416652	-0.000263693	2.5e-05	3.13e-23	-0.0592762	0.00754642	3.66817e-14
cg07464217	-1.83e-05	2.55e-06	1.27e-12	1.92e-08	20	57583263	CTSZ	TSS1500	-0.000401826	-0.000275604	2.4e-05	1.12e-26	-0.0639186	0.00726912	4.26953e-17
cg03339817	-1.63e-05	2.32e-06	1.47e-12	2.09e-08	2	128458281	SFT2D3	TSS1500	-0.000430595	-0.000288282	2.59e-05	1.82e-25	-0.066196	0.00783504	4.87696e-16
cg10660666	1.71e-05	2.32e-06	1.48e-12	2.09e-08	9	134305380	BAT2L1	TSS200	0.000423825	0.000356974	2.53e-05	2.99e-37	0.0884733	0.00775804	2.08327e-26
cg24222440	1.19e-05	1.61e-06	1.61e-12	2.21e-08	11	118397413	TTC36	TSS1500	0.000442447	0.000418822	2.64e-05	6.68e-45	0.107216	0.00808741	6.91547e-34
cg03376089	-1.79e-05	2.46e-06	1.66e-12	2.21e-08	17	17839409	TOM1L2;TOM1L2	Body;Body	-0.000393494	-0.000419435	2.35e-05	1.08e-53	-0.111051	0.00723212	8.49668e-43
cg16515974	-1.34e-05	1.84e-06	1.73e-12	2.23e-08	6	31695064	DDAH2	Body;Body	-0.000405768	-0.000249321	2.45e-05	6.71e-22	-0.0552111	0.00739266	4.64156e-13
cg18770149	-1.93e-05	2.71e-06	1.81e-12	2.27e-08	1	149903180	MTMR11;MTMR11	Body;Body	-0.000428779	-0.000299238	2.58e-05	3.72e-27	-0.0696853	0.00781853	2.12083e-17
cg21919729	-1.64e-05	2.27e-06	1.91e-12	2.33e-08	8	11719367	CTSB;CTSB;CTSB;CTSB;CTSB	5'UTR;5'UTR;5'UTR;5'UTR;5'UTR	-0.000402352	-0.000318808	2.42e-05	1.94e-33	-0.0776546	0.00736172	3.14111e-23
cg20963865	2.17e-05	2.77e-06	2e-12	2.37e-08	4	7009356	TBC1D14	Body;Body;Body	0.000382501	0.000459293	2.31e-05	2e-63	0.124273	0.00702591	3.89272e-53
cg00539174	-1.75e-05	2.43e-06	2.17e-12	2.5e-08	20	57583434	CTSZ	TSS1500	-0.000407047	-0.000308298	2.46e-05	6.68e-31	-0.0740967	0.00747606	6.42635e-21
cg18541234	1.58e-05	2.46e-06	2.45e-12	2.76e-08	11	66613657	RCE1;RCE1	3'UTR;3'UTR	0.000407427	0.000393735	2.46e-05	1.28e-45	0.101477	0.00753522	9.74338e-35
cg24423806	-1.86e-05	2.65e-06	2.73e-12	2.98e-08	11	66310467	ZDHHC24	Body	-0.000409317	-0.000336204	2.48e-05	3.97e-35	-0.0829168	0.00753837	6.85919e-25
cg01432692	-1.52e-05	2.22e-06	2.79e-12	2.98e-08	1	232674637			-0.00038923	-0.000374418	2.36e-05	3.38e-45	-0.0966998	0.00720055	1.25508e-34
cg25211622	8.71e-06	1.52e-06	2.93e-12	3.06e-08	11	794443	SLC25A22	Body	0.000398326	0.000403053	2.42e-05	9.3e-49	0.105097	0.00739507	6.25102e-38
cg09028651	1.79e-05	2.47e-06	3.23e-12	3.29e-08	1	16061414	SLC25A34	TSS1500	0.000409371	0.000382705	2.48e-05	4.88e-43	0.0977757	0.00755844	1.58879e-32
cg22671547	1.47e-05	2.4e-06	3.71e-12	3.7e-08	4	185719764	ACSL1;SLED1	Body;Body	0.00041082	0.000436287	2.5e-05	4.42e-52	0.114737	0.00761736	1.60154e-41
cg13151751	1.82e-05	2.49e-06	3.86e-12	3.76e-08	1	89993815	LRRC8B	5'UTR	0.000362166	0.000442081	2.22e-05	3.03e-63	0.119985	0.00675629	2.02505e-53
cg11812928	2.2e-05	3.14e-06	4.4e-12	4.06e-08	1	227164459	CABC1	Body	0.000404785	0.000327404	2.48e-05	9.81e-34	0.0804113	0.00754269	1.03905e-23
cg11206634	-1.83e-05	2.59e-06	4.44e-12	4.06e-08	2	128458399	SFT2D3	TSS200	-0.000424323	-0.000288798	2.61e-05	3.58e-25	-0.0669492	0.00792432	4.72191e-16
cg24419436	1.95e-05	2.65e-06	4.44e-12	4.06e-08	19	4446031	UBXN6;UBXN6	Body;Body	0.000406374	0.000430437	2.48e-05	2.17e-51	0.113278	0.00760728	9.98022e-41
cg07463400	2.07e-05	2.92e-06	4.63e-12	4.09e-08	13	40058357	LHFP	Body	0.000398143	0.000352356	2.44e-05	5.67e-39	0.0888517	0.00745531	1.8223e-28
cg22729543	2.14e-05	2.94e-06	4.68e-12	4.09e-08	7	98991418	ARPC1B	Body	0.000407799	0.000398325	2.5e-05	1.54e-45	0.102593	0.00758211	5.3698e-35
cg25033076	-1.53e-05	2.21e-06	4.77e-12	4.09e-08	18	11884680	MPPE1	Body	-0.000418184	-0.000315576	2.56e-05	6.9e-30	-0.0755329	0.00779747	4.05955e-20
cg20592144	2.91e-05	4.2e-06	4.88e-12	4.09e-08	17	80049216	FASN	Body	0.000389624	0.000415438	2.39e-05	5.58e-52	0.110374	0.00730811	7.77819e-42
cg26300517	-1.33e-05	2.01e-06	4.94e-12	4.09e-08	4	38732661			-0.000400051	-0.000370514	2.45e-05	7.89e-42	-0.0945595	0.00745804	2.04697e-31
cg20497631	-1.89e-05	2.63e-06	5.26e-12	4.27e-08	8	8647440	MFHAS1	Body	-0.000396684	-0.000269801	2.44e-05	4.87e-25	-0.0622374	0.00738835	6.22491e-16
cg07888912	1.15e-05	1.71e-06	5.37e-12	4.28e-08	19	11305913	KANK2;KANK2	5'UTR;TSS1500	0.000431891	0.000300701	2.66e-05	4.8e-26	0.0702402	0.00806427	6.85244e-17
cg00608661	-3.43e-05	4.82e-06	5.66e-12	4.43e-08	12	105065028	CHST11	Body	-0.00040557	-0.000377399	2.5e-05	7.66e-42	-0.0964551	0.00760568	1.48985e-31
cg08092258	-1.73e-05	2.51e-06	6.74e-12	5.19e-08	2	235902219	SH3BP4	5'UTR	-0.000412228	-0.000326435	2.54e-05	5.65e-32	-0.0795752	0.00773278	3.05416e-22
cg11125758	-3.48e-05	5.04e-06	7.04e-12	5.32e-08	14	83591622			-0.000449951	-0.000373999	2.78e-05	8.72e-35	-0.0931284	0.00847243	8.04576e-25
cg23014871	-3.29e-05	5.32e-06	7.25e-12	5.39e-08	10	43656166	CSGALNACT2	Body	-0.00041038	-0.00034734	2.54e-05	1.13e-35	-0.0864937	0.00773038	1.2055e-25
cg14454796	1.85e-05	2.76e-06	7.41e-12	5.42e-08	2	242031694	MTERFD2;MTERFD2;SNED1;MTERFD2	Body;Body;3'UTR;Body	0.000437534	0.000332048	2.72e-05	1.15e-29	0.0799668	0.00829606	4.58989e-20
cg09939191	5.96e-06	9.4e-07	7.54e-12	5.42e-08	14	103377153			0.000436049	0.000398007	2.69e-05	3.44e-40	0.101216	0.0082035	4.48974e-30
cg00177875	1.77e-05	2.47e-06	7.69e-12	5.44e-08	11	75478404	DGAT2	TSS1500	0.000401482	0.000404324	2.49e-05	8.99e-47	0.105473	0.00762478	2.77476e-36
cg11950105	2.69e-05	3.62e-06	8.01e-12	5.58e-08	17	80050646	FASN	Body	0.000366364	0.000421111	2.28e-05	7.19e-57	0.113129	0.00694597	5.71087e-47
cg24161106	2.51e-05	3.34e-06	8.34e-12	5.72e-08	17	17717208	MIR33B;SREBF1;SREBF1	Body;Body;Body	0.000374938	0.000444876	2.33e-05	1.41e-59	0.12069	0.00709189	3.59419e-50
cg24788483	-2.03e-05	2.91e-06	8.63e-12	5.75e-08	10	114911652	TCF7L2;TCF7L2;TCF7L2;TCF7L2;TCF7L2;TCF7L2	Body;Body;Body;Body;Body;Body	-0.000396287	-0.000296421	2.47e-05	8.11e-29	-0.0709152	0.00747067	1.78719e-19
cg25875702	-1.27e-05	1.81e-06	8.66e-12	5.75e-08	17	76501582	DNAH17	Body	-0.00042773	-0.000285348	2.67e-05	1.01e-23	-0.0658028	0.00808132	4.7052e-15
cg14823429	-2.71e-05	3.66e-06	8.8e-12	5.76e-08	2	240187023	HDAC4	Body	-0.000416393	-0.000344032	2.58e-05	4.28e-34	-0.0849599	0.00784731	2.84844e-24
cg17201947	1.99e-05	2.84e-06	8.99e-12	5.8e-08	3	42700007	ZBTB47	Body	0.000416114	0.000358996	2.59e-05	1.45e-36	0.0898843	0.00787925	1.34456e-26
cg13433891	9.29e-06	1.36e-06	1.09e-11	6.93e-08	12	26264492			0.000436068	0.000295632	2.74e-05	3.07e-24	0.0684959	0.00826821	1.55548e-15
cg17009731	1.81e-05	2.5e-06	1.14e-11	7.03e-08	6	31593008	BAT2		0.0003916	0.000410793	2.44e-05	2.89e-49	0.10829	0.00746262	3.28631e-39
cg12947009	2.35e-05	3.3e-06	1.16e-11	7.03e-08	21	45751204	C21orf2	Body	0.000404564	0.000397155	2.53e-05	1.95e-44	0.102845	0.00769026	2.15156e-34
cg03500164	-8.04e-06	1.38e-06	1.17e-11	7.03e-08	17	58160046			-0.000394448	-0.000350348	2.46e-05	5.9e-38	-0.0890969	0.00752314	3.38573e-28
cg15481493	-2.55e-05	3.61e-06	1.17e-11	7.03e-08	11	35133274			-0.00041268	-0.000342103	2.58e-05	6.07e-34	-0.0846154	0.00783364	3.04843e-24
cg11546777	1.62e-05	2.25e-06	1.19e-11	7.05e-08	10	20537004	PLXDC2	Body	0.000430792	0.000330519	2.7e-05	8.6e-30	0.0798287	0.00818143	1.97119e-20
cg11715789	2.3e-05	3.26e-06	1.22e-11	7.13e-08	5	179036461	RUFY1;RUFY1;RUFY1	Body;Body;Body	0.000422006	0.000290969	2.65e-05	6.72e-25	0.0673876	0.00801536	6.36464e-16
cg14016418	-2.78e-05	3.98e-06	1.26e-11	7.27e-08	2	65065975			-0.000403908	-0.000373029	2.53e-05	3.46e-40	-0.0951373	0.00769266	3.45551e-30
cg02902617	-2.5e-05	3.61e-06	1.38e-11	7.76e-08	14	93031178	RIN3	Body	-0.000410304	-0.000285285	2.58e-05	3.89e-25	-0.0666434	0.00779846	2.42788e-16
cg17660833	-4.47e-05	6.43e-06	1.38e-11	7.76e-08	3	11267020	HRH1;HRH1;HRH1	5'UTR;TSS1500;5'UTR	-0.000414988	-0.000325985	2.61e-05	7.65e-31	-0.0793819	0.0079138	2.01616e-21
cg19380581	-6.27e-06	1.03e-06	1.52e-11	8.29e-08	18	43611957	PSTPIP2	Body	-0.000437489	-0.000302399	2.76e-05	7.84e-25	-0.070171	0.00831325	5.81131e-16
cg00704780	2.25e-05	3.34e-06	1.53e-11	8.29e-08	2	242207920	HDLBP;HDLBP	5'UTR;5'UTR	0.000408634	0.000338235	2.57e-05	2.54e-33	0.0837952	0.00781893	7.65406e-24
cg00786909	1.71e-05	2.33e-06	1.55e-11	8.29e-08	1	227163427	CABC1	Body	0.000384512	0.00042554	2.42e-05	7.32e-53	0.113321	0.00737431	6.18857e-43
cg18178715	-5.53e-06	8.45e-07	1.55e-11	8.29e-08	1	43795999			-0.000399572	-0.000401057	2.51e-05	1.74e-45	-0.10464	0.00766522	1.63753e-35
cg20748397	-2.46e-05	3.51e-06	1.58e-11	8.35e-08	17	18062972	MYO15A	Body	-0.000417352	-0.000369427	2.63e-05	2.65e-37	-0.0933695	0.00800342	1.60105e-27
cg27318507	1.23e-05	1.84e-06	1.64e-11	8.56e-08	6	160513854	IGF2R;LOC729603		0.000417467	0.000372863	2.63e-05	8.35e-38	0.0943837	0.00799696	5.15835e-28
cg10769531	-4.74e-05	7.18e-06	1.97e-11	1.01e-07	7	110753971	LRRN3;IMMP2L;LRRN3;LRRN3	5'UTR;Body;5'UTR;5'UTR	-0.000394542	-0.000353108	2.49e-05	1.45e-37	-0.0893163	0.00757169	6.75613e-28
cg25467833	-2.08e-05	3.83e-06	1.99e-11	1.01e-07	1	212335061			-0.000376977	-0.000423728	2.39e-05	1.44e-53	-0.113671	0.00733454	2.71159e-43
cg08842021	2.07e-05	2.96e-06	2e-11	1.01e-07	6	45481731	RUNX2;RUNX2;RUNX2	TSS1500	0.000443077	0.000289915	2.82e-05	2.82e-22	0.0661241	0.0085228	6.42932e-14
cg19755003	1.91e-05	3e-06	2.05e-11	1.01e-07	22	46489736	LOC400931	Body	0.00039042	0.000337979	2.48e-05	1.08e-35	0.0847697	0.00753461	6.56945e-26
cg23953820	1.82e-05	2.67e-06	2.05e-11	1.01e-07	6	30851051	DDR1;DDR1	TSS200	0.000430356	0.000352708	2.72e-05	1.39e-32	0.0868743	0.00826416	3.94225e-23
cg19141316	-1.01e-05	1.59e-06	2.08e-11	1.01e-07	11	19750209	NAV2;NAV2;NAV2	Body;Body;Body	-0.000393944	-0.000277173	2.5e-05	3.28e-25	-0.0649494	0.00754639	1.6996e-16
cg16268707	2.51e-05	3.49e-06	2.11e-11	1.02e-07	11	66643359	PC;PC;PC	5'UTR;5'UTR;5'UTR	0.000405964	0.000391583	2.57e-05	3.72e-42	0.101137	0.00783392	1.86883e-32
cg19316405	1.09e-05	1.56e-06	2.15e-11	1.02e-07	11	770410	PDDC1	3'UTR	0.000357113	0.000348846	2.26e-05	3.91e-43	0.0901561	0.00687764	2.99969e-33
cg27154627	-1.31e-05	1.88e-06	2.18e-11	1.03e-07	11	74398649			-0.000385094	-0.000285338	2.43e-05	6.19e-28	-0.068541	0.00735464	5.80493e-19
cg20278790	-1.53e-05	2.17e-06	2.31e-11	1.07e-07	20	57583474	CTSZ	TSS1500	-0.000361615	-0.000296559	2.29e-05	2.4e-32	-0.0728873	0.00693901	6.09848e-23
cg21293455	-1.08e-05	1.62e-06	2.33e-11	1.07e-07	8	37000786			-0.000390771	-0.000389812	2.47e-05	1.79e-44	-0.101	0.00746519	9.76532e-35
cg19769147	-1.26e-05	1.88e-06	2.36e-11	1.07e-07	14	105860954	PACS2;PACS2	Body;Body	-0.000398251	-0.000274184	2.54e-05	3.45e-24	-0.0637661	0.00768041	1.33265e-15
cg26219152	1.05e-05	1.66e-06	2.39e-11	1.07e-07	6	152443475	SYNE1;SYNE1;SYNE1;SYNE1	TSS1500	0.000407757	0.000368718	2.59e-05	5.96e-38	0.0935379	0.00787703	2.67323e-28
cg07783183	2.17e-05	3.3e-06	2.4e-11	1.07e-07	11	75852355	UVRAG	Body	0.00040749	0.00037621	2.59e-05	2.27e-39	0.0958529	0.00785972	1.27059e-29
cg01152729	9.33e-06	1.35e-06	2.46e-11	1.09e-07	11	47593274	PTPMT1;PTPMT1	3'UTR;3'UTR	0.000404116	0.000370365	2.56e-05	8.16e-39	0.0944611	0.0077923	4.9363e-29
cg06781910	1.54e-05	2.19e-06	2.52e-11	1.11e-07	4	185821318			0.00038578	0.000366935	2.46e-05	3.37e-41	0.0944091	0.00746976	1.69743e-31
cg19207017	-2.7e-05	4.26e-06	2.56e-11	1.11e-07	10	104316063	SUFU	Body	-0.000415685	-0.000305588	2.65e-05	5.65e-27	-0.0726331	0.00799132	4.04605e-18
cg09662798	1.7e-05	2.42e-06	2.68e-11	1.15e-07	17	73498302	CASKIN2;CASKIN2	Body;Body	0.00023205	0.000176228	1.48e-05	2.53e-28	0.0423381	0.0044774	2.68542e-19
cg18560915	-2.27e-05	3.33e-06	2.73e-11	1.15e-07	4	54430218	LNX1	Body	-0.000390269	-0.000365483	2.48e-05	4.9e-40	-0.0939921	0.0075564	1.4562e-30
cg10851350	1.4e-05	2.05e-06	2.73e-11	1.15e-07	6	31600597	BAT2	Body	0.000404966	0.000406444	2.57e-05	2.51e-44	0.105936	0.00784805	1.13364e-34
cg03906681	-2.81e-05	4.17e-06	2.86e-11	1.19e-07	15	38378237			-0.00040298	-0.000323413	2.56e-05	4.98e-31	-0.0791005	0.00776122	7.99464e-22
cg04396721	1.36e-05	1.94e-06	2.92e-11	1.21e-07	1	220958670	MOSC1	TSS1500	0.000406111	0.000330398	2.59e-05	8.69e-32	0.0811568	0.0078308	1.49792e-22
cg01025800	3.92e-05	5.99e-06	3.01e-11	1.22e-07	19	807340	PTBP1;PTBP1;PTBP1;PTBP1	Body;Body;Body;Body	0.000381615	0.000389817	2.44e-05	1.78e-45	0.102283	0.00745438	7.51335e-36
cg04145890	1.61e-05	2.33e-06	3.02e-11	1.22e-07	4	1007657	FGFRL1;FGFRL1;FGFRL1	Body;Body;Body	0.000383435	0.000401452	2.45e-05	1.77e-47	0.105666	0.00744545	7.85649e-38
cg17209284	-9.47e-06	1.39e-06	3.06e-11	1.22e-07	2	231235574	SP140L	Body	-0.000421482	-0.000286459	2.7e-05	1.83e-23	-0.0661827	0.00814195	4.81274e-15
cg05973398	-2.26e-05	3.4e-06	3.08e-11	1.22e-07	21	36420164	RUNX1	Body	-0.000418073	-0.000360379	2.67e-05	7.41e-35	-0.0898991	0.00809651	2.65325e-25
cg01739831	-1.11e-05	1.59e-06	3.1e-11	1.22e-07	16	89922539	SPIRE2	Body	-0.000414039	-0.000246661	2.66e-05	1.09e-18	-0.0538067	0.00798494	5.43195e-11
cg08469255	1.66e-05	2.51e-06	3.21e-11	1.26e-07	6	30851069	DDR1;DDR1	Body	0.000411633	0.000329126	2.64e-05	8.97e-31	0.0805301	0.00798248	1.29923e-21
cg03385262	1.55e-05	2.39e-06	3.41e-11	1.32e-07	4	128890086	C4orf29	5'UTR	0.000401849	0.000423264	2.56e-05	1.58e-47	0.111372	0.00780979	6.44518e-38
cg00806900	1.94e-05	3.04e-06	3.44e-11	1.32e-07	12	109589392	ACACB	Body	0.000386473	0.000403833	2.47e-05	4.61e-47	0.106153	0.00749597	1.42562e-37
cg20445402	1.03e-05	1.71e-06	3.48e-11	1.32e-07	13	110432220	IRS2	Body	0.000390964	0.000433305	2.51e-05	2.1e-51	0.115346	0.00760583	5.51472e-42
cg05157970	2.56e-05	3.65e-06	3.5e-11	1.32e-07	17	80048868	FASN	Body	0.000360312	0.000421206	2.32e-05	1.82e-55	0.11331	0.00703436	4.15494e-46
cg05640320	2.29e-05	3.31e-06	3.59e-11	1.35e-07	11	66643399	PC;PC;PC	5'UTR;5'UTR;5'UTR	0.000411016	0.000325801	2.64e-05	3.36e-30	0.079448	0.00800347	4.85963e-21
cg13922494	1.89e-05	2.76e-06	3.65e-11	1.35e-07	5	106890760	EFNA5	Body	0.000394982	0.000344783	2.54e-05	3.28e-35	0.0864764	0.00772019	9.39012e-26
cg25597060	1.54e-05	2.27e-06	3.65e-11	1.35e-07	22	18331045	MICAL3;MICAL3	Body;Body	0.000382657	0.000433629	2.45e-05	4.73e-53	0.116017	0.00744036	9.70986e-44
cg06904649	1.88e-05	2.79e-06	3.68e-11	1.35e-07	15	64291323	DAPK2	Body	0.000417873	0.000288286	2.69e-05	6.61e-24	0.0671076	0.00810287	1.55506e-15
cg17445490	1.99e-05	3e-06	3.88e-11	1.41e-07	1	21642517	ECE1	Body	0.000405461	0.000406665	2.59e-05	8.16e-44	0.105703	0.00789727	3.93859e-34
cg01946510	-9.35e-06	1.82e-06	4.03e-11	1.45e-07	16	88039257	BANP;BANP	Body;Body	-0.00041391	-0.000286432	2.67e-05	7.08e-24	-0.0664731	0.00803406	1.94156e-15
cg10877241	-1.13e-05	1.95e-06	4.21e-11	1.5e-07	13	52131904			-0.000418925	-0.000340969	2.7e-05	2.44e-31	-0.0837891	0.00815683	2.98605e-22
cg25346117	-1.58e-05	2.79e-06	4.3e-11	1.52e-07	1	116923256	ATP1A1;ATP1A1	Body;Body	-0.000387148	-0.000347538	2.49e-05	8.4e-37	-0.087809	0.00754243	2.30596e-27
cg10943921	2.37e-05	3.83e-06	4.4e-11	1.54e-07	3	129279429	PLXND1	Body	0.000402758	0.000362498	2.59e-05	6.4e-37	0.0917275	0.00787599	2.38207e-27
cg23654401	-5.17e-05	7.68e-06	4.47e-11	1.56e-07	7	55606442	VOPP1	Body	-0.000413924	-0.00035567	2.67e-05	3.77e-34	-0.0889238	0.00812018	8.6698e-25
cg18169610	1.64e-05	2.38e-06	4.57e-11	1.57e-07	11	2415617	CD81	Body	0.000387689	0.000408895	2.47e-05	6.08e-48	0.107456	0.00745999	1.34245e-38
cg13642142	2.56e-05	3.67e-06	4.58e-11	1.57e-07	9	139572213	AGPAT2;AGPAT2	Body;Body	0.000398777	0.000351193	2.58e-05	1.74e-35	0.0885709	0.00783242	3.72332e-26
cg06947694	1.38e-05	2.09e-06	4.68e-11	1.59e-07	7	5389271	TNRC18	Body	0.00037829	0.000417896	2.44e-05	1.08e-50	0.111139	0.0074142	3.10242e-41
cg10984327	1.76e-05	2.71e-06	4.79e-11	1.62e-07	14	105683798	BRF1;BRF1	Body;Body	0.000388466	0.000390674	2.51e-05	7.17e-44	0.10204	0.00763446	2.15514e-34
cg12924956	2.16e-05	3.45e-06	4.97e-11	1.65e-07	14	24600569	FITM1	TSS200	0.000431608	0.000274621	2.79e-05	1.29e-20	0.0616428	0.00838396	1.10633e-12
cg18695778	5.5e-06	9.2e-07	4.98e-11	1.65e-07	6	31599751	BAT2	Body	0.000413001	0.0003829	2.66e-05	2.26e-38	0.0980991	0.00813005	5.49008e-29
cg04608933	-1.23e-05	1.89e-06	5e-11	1.65e-07	11	2554801	KCNQ1;KCNQ1	Body;Body	-0.000395581	-0.000297023	2.56e-05	3.02e-27	-0.071248	0.00773096	1.43789e-18
cg07188648	-2.54e-05	3.75e-06	5.1e-11	1.66e-07	11	111402694	C11orf88;C11orf88	Body;Body	-0.000376729	-0.000334753	2.44e-05	5.45e-36	-0.084532	0.00737947	1.01525e-26
cg18064706	-1.48e-05	2.61e-06	5.1e-11	1.66e-07	7	157646656	PTPRN2;PTPRN2;PTPRN2	Body;Body;Body	-0.000368054	-0.000217622	2.4e-05	4.91e-18	-0.0474723	0.00721106	1.38926e-10
cg01449674	-8.84e-06	1.4e-06	5.36e-11	1.73e-07	10	31531682			-0.000381871	-0.000330146	2.47e-05	2.94e-34	-0.082462	0.00744291	4.15674e-25
cg14377923	1.96e-05	2.92e-06	5.49e-11	1.75e-07	14	105923665	MTA1	Body	0.000374523	0.000434811	2.42e-05	6.71e-54	0.116593	0.00733922	8.48503e-45
cg02358362	2.34e-05	3.58e-06	5.5e-11	1.75e-07	5	172096266	NEURL1B	Body	0.000428386	0.000279267	2.79e-05	2.52e-21	0.0634015	0.00841542	2.89198e-13
cg12014646	2.38e-05	3.59e-06	5.59e-11	1.76e-07	15	48013875	SEMA6D;SEMA6D;SEMA6D;SEMA6D;SEMA6D;SEMA6D	5'UTR;5'UTR;5'UTR;5'UTR;5'UTR;5'UTR	0.00040241	0.000297332	2.61e-05	2.13e-26	0.0708085	0.00787797	8.65124e-18
cg14502319	-1.81e-05	2.74e-06	5.65e-11	1.77e-07	12	125167409			-0.000395389	-0.000292777	2.57e-05	1.79e-26	-0.0698893	0.00775841	6.94841e-18
cg05915139	2.34e-05	3.68e-06	5.81e-11	1.81e-07	12	123582277	PITPNM2	5'UTR	0.000392381	0.000376297	2.54e-05	1.8e-40	0.0968495	0.00770893	5.36521e-31
cg05526341	2.4e-05	3.48e-06	6.58e-11	2.03e-07	3	66489362	LRIG1	Body	0.000393696	0.000371344	2.56e-05	4.48e-39	0.0949346	0.0077716	1.2534e-29
cg09675853	1.66e-05	2.4e-06	6.68e-11	2.05e-07	2	239306169	TRAF3IP1;TRAF3IP1	Body;Body	0.000405811	0.000342566	2.64e-05	9.85e-33	0.0849194	0.00800768	1.73763e-23
cg00601711	1.51e-05	2.2e-06	6.77e-11	2.06e-07	5	1089507	SLC12A7	Body	0.000385603	0.000407001	2.51e-05	1.24e-46	0.107097	0.00761042	2.92158e-37
cg27392040	1.67e-05	2.48e-06	7.03e-11	2.13e-07	8	1857177	ARHGEF10	Body	0.000397926	0.000376311	2.59e-05	3e-39	0.0967319	0.00787973	5.68384e-30
cg20317872	-2.11e-05	3.21e-06	7.28e-11	2.18e-07	1	111743202	DENND2D;DENND2D	1stExon;5'UTR	-0.000377741	-0.000320572	2.46e-05	7.31e-33	-0.0798682	0.00745264	7.76168e-24
cg06764092	-3.02e-05	4.54e-06	7.33e-11	2.18e-07	1	159796658	SLAMF8;SLAMF8	5'UTR;1stExon	-0.000407417	-0.000375823	2.65e-05	1.55e-37	-0.0958	0.00806553	3.07487e-28
cg04029738	2e-05	2.88e-06	7.36e-11	2.18e-07	17	80049290	FASN	Body	0.000372121	0.000412065	2.43e-05	5.22e-50	0.10995	0.00737393	5.86217e-41
cg19017293	1.77e-05	2.7e-06	7.44e-11	2.19e-07	17	80201299			0.000395266	0.000344495	2.58e-05	2.19e-34	0.0865797	0.00782094	3.36177e-25
cg22035959	-2.92e-05	4.28e-06	7.88e-11	2.3e-07	19	951681	ARID3A	Body	-0.000373599	-0.000353474	2.44e-05	3.95e-39	-0.0909973	0.00740313	5.51736e-30
cg20173193	1.49e-05	2.21e-06	7.91e-11	2.3e-07	3	47891136	DHX30;DHX30	Body;Body	0.000390758	0.00036137	2.56e-05	1.15e-37	0.0925871	0.00777163	1.51421e-28
cg03221073	-3.1e-05	4.74e-06	8.49e-11	2.45e-07	1	186157555	HMCN1;MIR548F1	Body;Body	-0.000399543	-0.00036519	2.61e-05	7.23e-37	-0.0931969	0.00792896	8.21849e-28
cg19699090	1.79e-05	2.8e-06	8.56e-11	2.45e-07	6	36808894		Body	0.000427868	0.00024392	2.82e-05	1.29e-16	0.0524983	0.00843907	1.24903e-09
cg17245726	-1.21e-05	2.03e-06	8.85e-11	2.51e-07	1	180541206			-0.000382833	-0.000316777	2.5e-05	2.7e-31	-0.0781187	0.00753717	1.69405e-22
cg26314722	-3.24e-05	4.69e-06	8.88e-11	2.51e-07	1	234867300			-0.000359364	-0.000430412	2.36e-05	1.03e-55	-0.117102	0.00716519	3.33678e-47
cg24708145	-1.83e-05	2.81e-06	9.05e-11	2.54e-07	5	134780343	C5orf20;C5orf20	3'UTR;1stExon	-0.000390561	-0.000298425	2.56e-05	2.41e-27	-0.0720393	0.00773851	7.60363e-19
cg26314823	1.93e-05	2.85e-06	9.12e-11	2.55e-07	1	119689570			0.000383987	0.000350724	2.51e-05	9.69e-37	0.0888477	0.00761214	1.84656e-27
cg05206657	-1.47e-05	2.43e-06	9.39e-11	2.61e-07	15	70328301			-0.000394836	-0.000302489	2.59e-05	1.78e-27	-0.0729528	0.00784055	7.32837e-19
cg05549575	-1.37e-05	2.09e-06	9.63e-11	2.65e-07	17	5137892	C17orf87	Body	-0.000399024	-0.000249117	2.64e-05	2.68e-19	-0.0558715	0.00792015	7.43108e-12
cg19009471	-2.59e-05	4.05e-06	9.65e-11	2.65e-07	14	101908998			-0.000385464	-0.000345713	2.53e-05	1.25e-35	-0.0872824	0.00762551	1.40418e-26
cg06942450	-1.59e-05	2.46e-06	1e-10	2.72e-07	20	57583520	CTSZ	TSS1500	-0.000374624	-0.000273112	2.47e-05	3.38e-25	-0.0647333	0.00744087	7.38827e-17
cg02572517	8.03e-06	1.3e-06	1.02e-10	2.74e-07	6	31599754	BAT2		0.000400352	0.000395166	2.62e-05	1.62e-41	0.102621	0.00796866	2.76685e-32
cg22467534	5.79e-06	8.18e-07	1.02e-10	2.74e-07	17	73841658	UNC13D	TSS1500	0.000398799	0.000222125	2.65e-05	7.38e-16	0.0469531	0.00791429	6.2273e-09
cg14966346	1.35e-05	1.94e-06	1.03e-10	2.75e-07	14	104152124	KLC1;KLC1;KLC1	Body;Body;3'UTR	0.000388781	0.000354297	2.56e-05	2.89e-36	0.0899664	0.00774013	2.85508e-27
cg10762038	-1.38e-05	2.07e-06	1.05e-10	2.79e-07	17	26728914	SLC46A1	Body	-0.000403723	-0.000291659	2.66e-05	1.06e-24	-0.068881	0.00800623	1.79553e-16
cg00033551	3.59e-05	5.69e-06	1.1e-10	2.89e-07	16	4738568	MGRN1;MGRN1;MGRN1;MGRN1	3'UTR;Body;3'UTR;Body	0.000391391	0.000374352	2.58e-05	3.45e-39	0.0964156	0.00783136	4.34877e-30
cg08858426	-1.36e-05	2.13e-06	1.1e-10	2.89e-07	17	75273896			-0.000375165	-0.000303031	2.47e-05	7.51e-30	-0.0743505	0.00747058	3.87597e-21
cg26570844	2.4e-05	3.61e-06	1.11e-10	2.89e-07	7	101579003	CUX1;CUX1;CUX1	Body;Body;Body	0.000362138	0.000341415	2.38e-05	2.33e-38	0.087127	0.00722627	4.95045e-29
cg01450566	-1.37e-05	2.15e-06	1.12e-10	2.89e-07	20	9484340			-0.000308549	-0.00023374	2.03e-05	8.67e-27	-0.0561045	0.00611083	2.18901e-18
cg10704729	-1.51e-05	2.78e-06	1.12e-10	2.89e-07	11	60722107			-0.000377594	-0.000322523	2.49e-05	1.06e-32	-0.080569	0.00752591	7.51036e-24
cg17268483	1.86e-05	2.66e-06	1.16e-10	2.98e-07	15	50477521	SLC27A2;SLC27A2	Body;Body	0.000403433	0.000359421	2.66e-05	6.29e-35	0.0907898	0.00804924	5.33932e-26
cg26507988	1.49e-05	2.24e-06	1.19e-10	3.03e-07	17	80066311	CCDC57	Body	0.000377768	0.000391652	2.49e-05	1.83e-44	0.102721	0.00754013	2.57191e-35
cg11667061	-1.7e-05	3.04e-06	1.2e-10	3.04e-07	14	101909021			-0.000383884	-0.000367956	2.53e-05	3.83e-39	-0.0947494	0.00767027	4.43479e-30
cg07303931	7.42e-06	1.21e-06	1.29e-10	3.25e-07	6	161665244	AGPAT4	Body;Body;Body;TSS200;Body	0.000414367	0.000329859	2.74e-05	6.41e-29	0.0804283	0.00826846	2.57713e-20
cg14672137	4.53e-06	8e-07	1.34e-10	3.36e-07	10	13931052	FRMD4A	Body	0.000401465	0.000387322	2.65e-05	1.8e-39	0.100274	0.00801782	9.90538e-31
cg10364862	8.97e-06	1.47e-06	1.35e-10	3.36e-07	16	11220376	CLEC16A	Body	0.000385464	0.000403253	2.55e-05	1.06e-44	0.106064	0.00773327	1.30161e-35
cg09378425	2.13e-05	3.31e-06	1.42e-10	3.5e-07	7	150067896	REPIN1;REPIN1;REPIN1;REPIN1	5'UTR;Body;TSS1500;5'UTR	0.000410094	0.00031467	2.72e-05	3.93e-27	0.0760126	0.00820113	1.00383e-18
cg15759721	-3e-05	4.69e-06	1.42e-10	3.5e-07	17	57918630	MIR21	Body	-0.000395596	-0.000359846	2.62e-05	6.55e-36	-0.0914156	0.00794479	6.01184e-27
cg24151841	1.54e-05	2.3e-06	1.44e-10	3.53e-07	2	201332878	SPATS2L;SPATS2L;SPATS2L;SPATS2L	Body;Body;Body;Body	0.000387831	0.000403731	2.57e-05	2.28e-44	0.105893	0.00778205	2.67179e-35
cg13627598	1.35e-05	2.02e-06	1.47e-10	3.58e-07	11	65387073	PCNXL3	Body	0.000370823	0.000395749	2.45e-05	4.17e-46	0.104383	0.00743318	4.21654e-37
cg06829584	-1.73e-05	2.89e-06	1.49e-10	3.61e-07	10	75659483			-0.000384213	-0.000383627	2.54e-05	1.72e-41	-0.0996385	0.00771552	2.21576e-32
cg12407685	1.92e-05	2.85e-06	1.52e-10	3.64e-07	6	7165647	RREB1;RREB1;RREB1;RREB1	Body;Body	0.000392395	0.000365173	2.61e-05	3.56e-37	0.0932325	0.00789174	3.63414e-28
cg24931346	-1.77e-05	2.61e-06	1.52e-10	3.64e-07	1	22979546	C1QB	TSS200	-0.000379671	-0.000252566	2.53e-05	3.46e-21	-0.0578643	0.00759228	1.7655e-13
cg08063051	1.69e-05	2.53e-06	1.53e-10	3.65e-07	16	1428706	UNKL	5'UTR	0.000370446	0.000333588	2.46e-05	3.37e-35	0.0844386	0.00744733	3.03469e-26
cg01048349	2.41e-05	3.57e-06	1.59e-10	3.77e-07	14	21540914	FLJ10357	Body	0.000412953	0.000348643	2.75e-05	1.25e-31	0.0871578	0.00831167	4.37391e-23
cg12435059	1.47e-05	2.19e-06	1.62e-10	3.82e-07	3	37291314	GOLGA4	Body	0.000368592	0.000401189	2.45e-05	3.43e-47	0.10681	0.00744629	2.19938e-38
cg18678316	1.82e-05	2.78e-06	1.67e-10	3.92e-07	17	42260985	C17orf65	5'UTR	0.000408095	0.000311643	2.72e-05	9.76e-27	0.0750614	0.00817766	2.07538e-18
cg21923317	-1.34e-05	2.02e-06	1.7e-10	3.97e-07	4	3387678	RGS12;RGS12;RGS12	Body;Body;Body	-0.000364078	-0.000289126	2.43e-05	1.78e-28	-0.0707352	0.00733404	4.94634e-20
cg22514722	-2.24e-05	3.85e-06	1.73e-10	3.99e-07	3	127473755	MGLL;MGLL	Body;Body	-0.000374408	-0.000296705	2.49e-05	2.29e-28	-0.0722841	0.00752455	7.31399e-20
cg08407620	-6.51e-06	1.18e-06	1.73e-10	3.99e-07	6	24743861			-0.000391676	-0.000309429	2.61e-05	3e-28	-0.0752386	0.00783091	7.2706e-20
cg25143652	-1.52e-05	2.3e-06	1.75e-10	4.02e-07	20	62168670	PTK6;PTK6	1stExon;5'UTR	-0.000377424	-0.000300615	2.51e-05	1.27e-28	-0.0733516	0.00755925	3.37283e-20
ch.10.30081984F	-1.29e-05	2.11e-06	1.79e-10	4.09e-07	10	30041978			-0.000388783	-0.000330729	2.6e-05	7.08e-32	-0.0823664	0.00786695	4.99936e-23
cg25362050	-1.46e-05	2.22e-06	1.84e-10	4.18e-07	17	38470900	RARA	5'UTR	-0.000369927	-0.000346509	2.46e-05	4.18e-37	-0.0883998	0.00746586	4.56235e-28
cg23875758	1.7e-05	2.58e-06	1.86e-10	4.21e-07	17	17715520	SREBF1;SREBF1	3'UTR;3'UTR	0.000366107	0.000428858	2.44e-05	2.55e-52	0.1156	0.00738328	6.86261e-44
cg18589858	-1.27e-05	2.05e-06	1.88e-10	4.23e-07	11	74860985	SLCO2B1;SLCO2B1	TSS1500;TSS1500	-0.000384805	-0.00028695	2.57e-05	1.82e-25	-0.0685166	0.00774049	2.79721e-17
cg20866932	2.03e-05	3.14e-06	1.89e-10	4.23e-07	7	150034315	LRRC61;LRRC61	Body;Body	0.000362239	0.000414963	2.42e-05	1.01e-50	0.111354	0.00732666	3.958e-42
cg03340365	2e-05	3.05e-06	1.9e-10	4.23e-07	10	407847	DIP2C	Body	0.000389412	0.000358495	2.59e-05	3.57e-36	0.0912399	0.00782994	2.14512e-27
cg26029577	1.79e-05	2.95e-06	1.91e-10	4.23e-07	11	63871231	MACROD1;FLRT1	Body;TSS200	0.000385369	0.000425168	2.57e-05	5.21e-48	0.112872	0.00780548	5.87336e-39
cg05396584	1.66e-05	2.79e-06	1.95e-10	4.3e-07	17	80049347	FASN	Body	0.000370013	0.000408358	2.48e-05	6.54e-48	0.109198	0.00749976	2.03464e-39
cg10649130	-1.48e-05	2.57e-06	2.06e-10	4.52e-07	11	9682641			-0.000366087	-0.000389956	2.44e-05	2.56e-45	-0.103361	0.00742606	1.44877e-36
cg06647382	1.81e-05	2.71e-06	2.07e-10	4.52e-07	17	48175734	PDK2	Body	0.000387195	0.000398976	2.59e-05	4.43e-43	0.104376	0.00783169	3.52869e-34
cg02696067	3.67e-05	5.79e-06	2.14e-10	4.65e-07	6	30850977	DDR1;DDR1	1stExon	0.000416524	0.000303569	2.8e-05	1.91e-24	0.0719637	0.00840716	2.07014e-16
cg24277788	2.38e-05	3.55e-06	2.15e-10	4.65e-07	4	185724837	ACSL1	5'UTR	0.000372469	0.000395939	2.5e-05	5.35e-45	0.104669	0.00755793	2.45944e-36
cg14463164	-1.06e-05	1.76e-06	2.19e-10	4.66e-07	9	109715708	ZNF462;MIR548Q	Body;Body	-0.000373905	-0.000365534	2.5e-05	1.73e-39	-0.0948681	0.007594	1.07178e-30
cg21385052	-9.95e-06	1.57e-06	2.19e-10	4.66e-07	1	149903249	MTMR11;MTMR11	Body;Body	-0.000386556	-0.000243395	2.6e-05	5.24e-19	-0.0544479	0.00777293	1.02651e-11
cg17922998	-3.09e-05	5.3e-06	2.2e-10	4.66e-07	8	61863697			-0.000365399	-0.000392589	2.45e-05	7.7e-46	-0.103892	0.00740006	4.30342e-37
cg21951612	8.24e-06	1.4e-06	2.2e-10	4.66e-07	3	138092089	MRAS;MRAS	Body;Body	0.000427717	0.000322131	2.87e-05	1.1e-25	0.0772844	0.00862211	1.24491e-17
cg02497428	-1.9e-05	2.88e-06	2.27e-10	4.79e-07	16	21665138	METTL9;IGSF6;METTL9	Body;TSS1500;Body	-0.000397269	-0.000271159	2.67e-05	9.74e-22	-0.0627246	0.00804241	5.23075e-14
cg03959147	7.91e-06	1.22e-06	2.39e-10	5.01e-07	1	84419549	TTLL7	5'UTR	0.000388298	0.000390321	2.61e-05	2.87e-41	0.101535	0.00790575	2.47311e-32
cg16711522	-1.31e-05	2.07e-06	2.4e-10	5.01e-07	15	52758277	MYO5A;MYO5A	Body;Body	-0.000402855	-0.000229291	2.73e-05	7.61e-16	-0.0490595	0.00819746	4.63002e-09
cg06259406	2.63e-05	3.78e-06	2.45e-10	5.09e-07	17	80051518	FASN	Body	0.000364278	0.000409025	2.45e-05	8.31e-49	0.109365	0.00742478	3.44685e-40
cg14030904	-1.91e-05	3.04e-06	2.48e-10	5.13e-07	6	149806732	ZC3H12D		-0.000354812	-0.000405119	2.38e-05	8.97e-50	-0.107977	0.00716638	4.06117e-41
cg07112556	6.62e-06	1.05e-06	2.51e-10	5.14e-07	10	105642168	OBFC1	3'UTR	0.000405106	0.000370232	2.72e-05	2.6e-35	0.0941297	0.00821132	1.1727e-26
cg09071896	-1.73e-05	2.78e-06	2.51e-10	5.14e-07	2	235952729	SH3BP4	Body	-0.000407936	-0.000322382	2.74e-05	9.09e-28	-0.0784064	0.0082728	2.05223e-19
cg07826859	-1.88e-05	2.96e-06	2.61e-10	5.32e-07	7	45020086	MYO1G	TSS1500	-0.000394376	-0.000271823	2.67e-05	5.64e-22	-0.0632324	0.00803373	3.01826e-14
cg04343045	-5.12e-06	8.91e-07	2.62e-10	5.32e-07	20	32859896			-0.000383371	-0.000405318	2.58e-05	2.46e-44	-0.107332	0.00781888	7.92031e-36
cg20286882	-1.71e-05	2.72e-06	2.69e-10	5.44e-07	10	33432514			-0.000363372	-0.00038441	2.45e-05	1.86e-44	-0.101477	0.00740726	1.20469e-35
cg10231182	-5.42e-06	9.03e-07	2.71e-10	5.45e-07	12	15815827	EPS8	Body	-0.000419462	-0.000324663	2.83e-05	1.03e-26	-0.0794869	0.00856071	7.96525e-19
cg16983159	-1.51e-05	2.39e-06	2.81e-10	5.63e-07	5	138862441	TMEM173	TSS200	-0.000347196	-0.00044171	2.35e-05	2.58e-58	-0.120575	0.00709157	6.18008e-50
cg17045844	3.21e-05	5.08e-06	2.96e-10	5.87e-07	4	5526706	C4orf6	TSS200	0.000408121	0.00027713	2.75e-05	2.12e-21	0.0637056	0.00825788	9.02045e-14
ch.6.133496032R	-2.07e-06	3.25e-07	2.96e-10	5.87e-07	6	133454339		Body	-0.000436198	-0.000275085	2.97e-05	9.89e-19	-0.0619829	0.00890772	1.34948e-11
cg03498175	2.65e-05	3.82e-06	3.12e-10	6.16e-07	4	185724569	ACSL1	Body	0.00035512	0.000418173	2.43e-05	1.96e-51	0.113053	0.0073578	3.9791e-43
cg20721135	-2.28e-05	4.24e-06	3.16e-10	6.21e-07	13	114861488	RASA3	Body	-0.000385901	-0.000345603	2.61e-05	7.08e-34	-0.0876398	0.00787433	2.0037e-25
cg13892570	-4.55e-06	7.47e-07	3.17e-10	6.21e-07	1	159893182	TAGLN2	5'UTR	-0.000353109	-0.000383118	2.39e-05	6.04e-46	-0.101714	0.00723381	2.14166e-37
cg01190934	1.1e-05	1.79e-06	3.25e-10	6.34e-07	8	23264299			0.000407544	0.000328618	2.76e-05	1.85e-28	0.0806897	0.00832762	3.16245e-20
cg05343689	2.21e-05	3.51e-06	3.34e-10	6.48e-07	11	75852437	UVRAG	Body	0.000395628	0.00035045	2.71e-05	1.87e-32	0.0872527	0.00812578	6.01324e-24
cg25751484	1.55e-05	2.44e-06	3.46e-10	6.69e-07	19	13915817	ZSWIM4	Body	0.000355427	0.000416055	2.42e-05	2.47e-51	0.112109	0.00729496	4.90297e-43
cg09514524	4.12e-06	9.57e-07	3.49e-10	6.71e-07	8	145729799	GPT	1stExon	0.000428249	0.000330999	2.83e-05	1.61e-27	0.0813418	0.00855101	1.53474e-19
cg12918213	-6.15e-06	9.89e-07	3.61e-10	6.89e-07	12	116581414	MED13L	Body	-0.000364324	-0.000381702	2.47e-05	3.12e-43	-0.0999588	0.00748103	2.56479e-34
cg00965133	-1e-05	1.45e-06	3.64e-10	6.89e-07	20	36157577	BLCAP;BLCAP;BLCAP;BLCAP	TSS1500;TSS1500;TSS1500;TSS1500	-0.000385481	-0.000288483	2.62e-05	5.73e-25	-0.0691071	0.00789505	4.92983e-17
cg14587213	-1.8e-05	2.79e-06	3.64e-10	6.89e-07	7	213703	FAM20C	Body	-0.000404025	-0.00031689	2.74e-05	4.71e-27	-0.077014	0.00824891	5.91578e-19
cg16373176	1.26e-05	1.96e-06	3.66e-10	6.89e-07	17	17700943	RAI1	Body	0.000406656	0.000370039	2.76e-05	1.69e-34	0.0941748	0.00835606	6.93454e-26
cg06716419	2.67e-05	4.14e-06	3.66e-10	6.89e-07	4	188097967			0.00043334	0.000297537	3e-05	5.24e-21	0.0680517	0.0089299	1.67782e-13
cg19400316	6.27e-06	1e-06	3.68e-10	6.9e-07	1	8815225	RERE;RERE	5'UTR;5'UTR	0.000390814	0.000404092	2.64e-05	5.06e-42	0.105139	0.00799393	3.36841e-33
cg19949241	1.87e-05	2.76e-06	3.74e-10	6.98e-07	4	114238881	ANK2;ANK2;ANK2	Body;Body;Body	0.000400786	0.000354075	2.72e-05	6.41e-33	0.0888299	0.00821771	2.90477e-24
cg22234930	-1.54e-05	2.19e-06	3.85e-10	7.16e-07	15	72519739	PKM2;PKM2;PKM2	5'UTR;5'UTR;5'UTR	-0.000370081	-0.000378668	2.51e-05	1.48e-41	-0.099007	0.00758814	5.29489e-33
cg27044455	1.33e-05	2.04e-06	3.87e-10	7.16e-07	5	149878183			0.000342253	0.000295902	2.32e-05	1.13e-31	0.073895	0.00700582	3.3202e-23
cg10377510	-2.74e-05	4.33e-06	3.89e-10	7.17e-07	1	9224003			-0.000362506	-0.000395201	2.47e-05	7.06e-46	-0.104909	0.00747669	2.45382e-37
cg24925163	-1.46e-05	2.23e-06	3.94e-10	7.23e-07	2	128458248	SFT2D3	TSS1500	-0.000362282	-0.00025161	2.47e-05	7.21e-22	-0.0586536	0.0074094	2.46715e-14
cg26236329	-2.3e-05	3.92e-06	4e-10	7.31e-07	11	57200325			-0.000386537	-0.000340229	2.63e-05	1.21e-32	-0.0855819	0.00792414	3.13117e-24
cg04020590	2.16e-05	3.45e-06	4.19e-10	7.63e-07	13	113978800	GRTP1	3'UTR	0.000409537	0.000321229	2.8e-05	7.13e-27	0.0781004	0.00841909	8.6159e-19
cg22158723	1.74e-05	2.65e-06	4.21e-10	7.63e-07	17	80051063	FASN	Body	0.000373141	0.000402427	2.54e-05	5.87e-45	0.106989	0.00768779	1.06745e-36
cg07018107	-1.81e-05	2.88e-06	4.38e-10	7.91e-07	8	129162406	MIR1208	Body	-0.000342436	-0.00037389	2.33e-05	1.85e-45	-0.0988842	0.00703249	6.67456e-37
cg20446824	-2.28e-05	3.5e-06	4.42e-10	7.95e-07	12	125076771			-0.000365038	-0.000363593	2.49e-05	1.32e-39	-0.0945453	0.00752231	4.15871e-31
cg26305504	-1.54e-05	2.35e-06	4.49e-10	8.04e-07	19	947612	ARID3A	Body	-0.000355388	-0.000271774	2.43e-05	1.16e-25	-0.0656058	0.00730777	9.28225e-18
cg18176723	1.76e-05	2.81e-06	4.66e-10	8.31e-07	15	75336436	PPCDC	Body	0.00040553	0.000267739	2.78e-05	6.27e-20	0.061132	0.00835984	1.34375e-12
cg16608731	-1.06e-05	1.69e-06	4.77e-10	8.47e-07	17	27370988	PIPOX	Body	-0.000382298	-0.000287583	2.62e-05	6.84e-25	-0.068864	0.00783312	4.07687e-17
cg12456539	1.49e-05	2.28e-06	4.85e-10	8.58e-07	10	118246635			0.000388251	0.000374174	2.65e-05	1.83e-37	0.0965232	0.00801445	5.80484e-29
cg22396959	2.72e-05	4.29e-06	5.02e-10	8.84e-07	1	57013771	PPAP2B;PPAP2B	Body;Body	0.000400671	0.000281897	2.75e-05	3.79e-22	0.0660737	0.00825465	1.28503e-14
cg24242911	4.81e-06	8.23e-07	5.09e-10	8.91e-07	20	52214943			0.000428345	0.000306243	2.94e-05	8.67e-23	0.0722409	0.00885354	3.69245e-15
cg01943447	1.09e-05	1.7e-06	5.1e-10	8.91e-07	1	180901423	KIAA1614	Body	0.000394673	0.000317507	2.71e-05	9.91e-28	0.077954	0.00815497	9.59259e-20
cg09710316	2.21e-05	3.42e-06	5.21e-10	9.07e-07	3	170744871	SLC2A2	TSS200	0.000402543	0.000324906	2.77e-05	6.35e-28	0.0797946	0.00833966	7.66412e-20
cg11579059	-1.27e-05	1.97e-06	5.3e-10	9.19e-07	4	156300245			-0.000408529	-0.000255317	2.82e-05	4.13e-18	-0.0569999	0.00840801	3.99169e-11
cg21776667	2.3e-05	3.51e-06	5.33e-10	9.2e-07	6	144281452	PLAGL1;PLAGL1;PLAGL1;PLAGL1;PLAGL1;PLAGL1;PLAGL1;PLAGL1	TSS200	0.000377653	0.000315385	2.59e-05	1.65e-29	0.0778454	0.00777902	2.95091e-21
cg18713166	2.12e-05	3.32e-06	5.39e-10	9.27e-07	17	17106839	PLD6	Body	0.000360816	0.000388908	2.47e-05	2.48e-44	0.102785	0.00746039	5.54948e-36
cg08823975	2.86e-05	4.04e-06	5.45e-10	9.3e-07	4	185724646	ACSL1	Body	0.000364469	0.000390931	2.5e-05	4.71e-44	0.103377	0.00755407	1.04292e-35
cg22304705	-1.2e-05	2.03e-06	5.45e-10	9.3e-07	2	238173584			-0.000378053	-0.000366762	2.59e-05	1.2e-37	-0.0946291	0.00779924	3.0105e-29
cg10517202	-2.11e-05	3.4e-06	5.59e-10	9.5e-07	3	177187243			-0.000390045	-0.000355818	2.69e-05	7.19e-34	-0.0904464	0.00812162	1.77972e-25
cg23426156	-2.91e-05	4.5e-06	5.65e-10	9.57e-07	8	126557901			-0.000398078	-0.000289953	2.74e-05	2.15e-23	-0.0688381	0.00822994	8.92708e-16
cg16001422	-2.12e-05	3.29e-06	5.89e-10	9.94e-07	8	145022842	PLEC1;PLEC1;PLEC1;PLEC1	Body;Body;Body;Body	-0.000352917	-0.000399494	2.43e-05	1.25e-47	-0.10691	0.0073418	1.88619e-39
cg21605540	1.7e-05	2.78e-06	5.92e-10	9.95e-07	17	17485823	PEMT;PEMT	Body;TSS200	0.000408754	0.00031326	2.81e-05	1.9e-25	0.0756194	0.00845947	1.26692e-17
cg00649632	2.46e-05	4.18e-06	5.96e-10	9.97e-07	16	16108802	ABCC1;ABCC1;ABCC1;ABCC1;ABCC1	Body;Body;Body;Body;Body	0.000377025	0.000285313	2.59e-05	5.85e-25	0.0684826	0.00777553	3.45829e-17
cg07248223	-2.7e-05	4.31e-06	5.98e-10	9.97e-07	17	38717275	CCR7	Body	-0.000379702	-0.000366423	2.6e-05	4.25e-37	-0.0942577	0.00781299	8.09558e-29
cg21111471	1.9e-05	2.92e-06	6.09e-10	1.01e-06	11	63871000	FLRT1;MACROD1	TSS1500;Body	0.000384984	0.000369636	2.65e-05	6.7e-37	0.0950553	0.00798317	1.92111e-28
cg11393407	6.42e-06	1.09e-06	6.09e-10	1.01e-06	17	17717239	MIR33B;SREBF1;SREBF1	Body;Body;Body	0.000384904	0.000350384	2.65e-05	7.99e-34	0.0893811	0.00800147	1.30807e-25
cg13288195	2.22e-05	3.87e-06	6.17e-10	1.02e-06	15	63889711	FBXL22	1stExon	0.00038132	0.000288922	2.63e-05	5.87e-25	0.0692901	0.00790042	4.23418e-17
cg09966895	-3.49e-05	5.85e-06	6.33e-10	1.04e-06	11	78738326	ODZ4	Body	-0.000353299	-0.000407174	2.44e-05	6.04e-49	-0.109307	0.00734895	1.24933e-40
cg21486834	-1.27e-05	2e-06	6.58e-10	1.08e-06	17	74477542	RHBDF2;RHBDF2	Body;Body	-0.000367683	-0.000254359	2.54e-05	2.53e-21	-0.0591181	0.00759421	5.8574e-14
cg14784820	-1.23e-05	2e-06	6.63e-10	1.08e-06	2	71791254	DYSF;DYSF;DYSF;DYSF;DYSF;DYSF;DYSF;DYSF;DYSF;DYSF;DYSF;DYSF;DYSF;DYSF	Body;Body;Body;Body;Body;Body;Body;Body;Body;Body;Body;Body;Body;Body	-0.000383163	-0.000350059	2.64e-05	6.74e-34	-0.0895014	0.00796939	8.53772e-26
cg26579713	-3.36e-05	5.75e-06	6.7e-10	1.09e-06	15	65701865	IGDCC4	Body	-0.000362773	-0.000360968	2.5e-05	7.73e-39	-0.0938059	0.00755805	1.9451e-30
cg05350224	1.89e-05	3.17e-06	6.72e-10	1.09e-06	19	3053510	AES;AES;AES	3'UTR;3'UTR;3'UTR	0.000368717	0.000275613	2.55e-05	2.61e-24	0.0659502	0.00765861	1.46441e-16
cg20417128	2e-05	3.13e-06	6.79e-10	1.09e-06	2	1690625	PXDN	Body	0.000403789	0.000328428	2.79e-05	6.05e-28	0.0807881	0.00839648	5.95794e-20
cg03058444	1.39e-05	2.05e-06	6.88e-10	1.11e-06	6	1873540	GMDS		0.000417316	0.000334383	2.88e-05	3.04e-27	0.0815657	0.00869637	3.8996e-19
cg12807275	2.01e-05	3.2e-06	6.93e-10	1.11e-06	12	63543292	AVPR1A	Body	0.000421062	0.000290611	2.92e-05	3.58e-21	0.0675758	0.00875347	8.1396e-14
cg09100014	-1.45e-05	2.4e-06	7.04e-10	1.12e-06	16	85937496	IRF8	Body	-0.000369789	-0.000342336	2.55e-05	1.83e-34	-0.0871952	0.00771365	4.75847e-26
cg26672452	1.63e-05	2.55e-06	7.04e-10	1.12e-06	16	88794582	FAM38A	Body	0.000375006	0.000387749	2.59e-05	3.65e-41	0.101687	0.00784068	1.16012e-32
cg17110586	8.75e-06	1.41e-06	7.24e-10	1.15e-06	19	36454623			0.000284151	0.000246642	1.96e-05	4.49e-31	0.0613471	0.00592632	1.43859e-22
cg25806550	-7.68e-06	1.53e-06	7.32e-10	1.15e-06	6	81134616		TSS1500;TSS200;TSS200	-0.000366827	-0.00042397	2.54e-05	8.77e-49	-0.114231	0.00765459	6.73427e-41
cg27019093	1.81e-05	2.88e-06	7.51e-10	1.18e-06	17	4235082	UBE2G1	Body	0.000356605	0.000333941	2.47e-05	4.71e-35	0.0854508	0.00745289	1.05083e-26
cg05923857	-1.83e-05	2.93e-06	8.08e-10	1.25e-06	10	114911615	TCF7L2;TCF7L2;TCF7L2;TCF7L2;TCF7L2;TCF7L2	Body;Body;Body;Body;Body;Body	-0.000368166	-0.000287201	2.54e-05	4.51e-26	-0.0701466	0.00767678	2.86957e-18
cg22750001	-8.91e-06	1.78e-06	8.08e-10	1.25e-06	11	58981095	MPEG1	TSS1500	-0.000348433	-0.00035392	2.41e-05	8.8e-40	-0.0922426	0.0072576	1.54449e-31
cg21386766	2.22e-05	3.51e-06	8.08e-10	1.25e-06	12	94286778			0.000381611	0.00034872	2.64e-05	1.33e-33	0.0883935	0.00798702	3.42385e-25
cg13804838	1.64e-05	2.57e-06	8.1e-10	1.25e-06	17	80053022	FASN	Body	0.000334347	0.00034927	2.32e-05	1.22e-41	0.0918542	0.0070167	2.21484e-33
cg02236679	1.63e-05	2.62e-06	8.11e-10	1.25e-06	16	78782477	WWOX	Body	0.000380587	0.000367062	2.63e-05	1.01e-36	0.0944714	0.00793362	1.94777e-28
cg21331947	-1.45e-05	2.27e-06	8.23e-10	1.27e-06	6	36720936	CPNE5	5'UTR;5'UTR;TSS200	-0.00036883	-0.000270283	2.56e-05	3.17e-23	-0.0642849	0.00768868	9.74419e-16
cg03705571	2.05e-05	3.26e-06	8.38e-10	1.28e-06	8	1845444	ARHGEF10	Body	0.000355438	0.000388875	2.47e-05	1.02e-44	0.103213	0.00745808	1.78257e-36
cg24607755	-2.21e-06	3.84e-07	8.38e-10	1.28e-06	11	36171375	LDLRAD3	Body	-0.000385408	-0.000345231	2.67e-05	1.68e-32	-0.0874568	0.00805616	2.21441e-24
cg15279866	-1.44e-05	2.29e-06	8.53e-10	1.3e-06	11	72431881	ARAP1;ARAP1;ARAP1	5'UTR;Body;5'UTR	-0.000392573	-0.000281762	2.73e-05	2.47e-22	-0.066761	0.00820657	5.00441e-15
cg00715343	3.07e-05	4.92e-06	8.8e-10	1.33e-06	17	76171845	TK1	Body	0.000377977	0.000353266	2.63e-05	1.11e-34	0.0903464	0.00794361	2.20639e-26
cg14166189	-1.46e-05	2.34e-06	8.81e-10	1.33e-06	11	915440	CHID1	TSS1500	-0.000344579	-0.000215198	2.41e-05	1.22e-17	-0.047926	0.0071924	8.44768e-11
cg24630516	1.84e-05	2.96e-06	8.85e-10	1.33e-06	11	75852389	UVRAG	Body	0.000388047	0.000371818	2.7e-05	3.56e-36	0.0957565	0.00810639	4.39863e-28
cg22082456	2.17e-05	3.4e-06	8.88e-10	1.33e-06	1	53392538	SCP2;SCP2	TSS1500;TSS1500	0.000389147	0.000331822	2.7e-05	7.52e-30	0.0826627	0.00815771	9.88311e-22
cg06728793	-2.21e-05	3.56e-06	9.08e-10	1.36e-06	7	644702	PRKAR1B;PRKAR1B;PRKAR1B;PRKAR1B;PRKAR1B;PRKAR1B	Body;Body;Body;Body;Body;Body	-0.000382015	-0.000327887	2.66e-05	3.09e-30	-0.082084	0.00800949	3.28026e-22
cg11777870	1.66e-05	2.63e-06	9.1e-10	1.36e-06	14	52191937	FRMD6;FRMD6	Body;Body	0.00039077	0.000310409	2.72e-05	1.84e-26	0.0756637	0.00821471	1.524e-18
cg07474842	-3.17e-05	5.4e-06	9.25e-10	1.37e-06	6	136915088	MAP3K5	5'UTR;5'UTR	-0.000337026	-0.000410169	2.35e-05	3.37e-52	-0.111421	0.00709618	2.3785e-44
cg00842231	1.84e-05	2.95e-06	9.27e-10	1.37e-06	19	11352474	LOC55908;DOCK6	3'UTR;Body	0.000333934	0.000415522	2.33e-05	9.58e-54	0.113184	0.00701264	3.17119e-46
cg22682739	1.68e-05	2.83e-06	9.65e-10	1.43e-06	3	127292275	TPRA1;TPRA1;TPRA1	3'UTR;3'UTR;3'UTR	0.000345086	0.000346902	2.4e-05	6.21e-39	0.0902907	0.00724901	1.18443e-30
cg14276120	1.66e-05	2.64e-06	9.7e-10	1.43e-06	9	71792936	TJP2;TJP2;TJP2;TJP2	Body;5'UTR;Body;Body	0.000396064	0.000329107	2.76e-05	1.78e-28	0.0811879	0.00828763	1.49759e-20
cg04232128	-2.12e-05	3.53e-06	9.79e-10	1.43e-06	5	138861241	TMEM173	Body	-0.000364721	-0.000351988	2.54e-05	2.24e-36	-0.0908922	0.00766823	3.42294e-28
cg05796704	1.71e-05	2.71e-06	9.83e-10	1.43e-06	1	11714218	FBXO44;FBXO2;FBXO44;FBXO44;FBXO44	TSS1500;Body;TSS1500;TSS1500;TSS1500	0.000382101	0.00028578	2.67e-05	6.66e-24	0.0683413	0.00802378	2.80982e-16
cg25107522	2.29e-05	4.24e-06	9.83e-10	1.43e-06	2	234297039	DGKD;DGKD	Body;Body	0.000377793	0.000311879	2.63e-05	2.99e-28	0.0769679	0.00788649	2.13795e-20
cg18661379	-1.85e-05	3.17e-06	1.01e-09	1.47e-06	10	104393081	SUFU	3'UTR	-0.000358126	-0.000397559	2.49e-05	2.83e-45	-0.105905	0.00753155	3.7691e-37
cg06610254	1.59e-05	2.5e-06	1.02e-09	1.47e-06	17	80684834	FN3KRP	Body	0.000363886	0.000402585	2.53e-05	6.49e-45	0.106823	0.00762413	8.50816e-37
cg01716683	1.41e-05	2.23e-06	1.02e-09	1.47e-06	6	32947913	BRD2;BRD2	3'UTR	0.000336972	0.000305018	2.35e-05	1.08e-32	0.077806	0.00707551	7.36366e-25
cg17185622	-9.01e-06	1.64e-06	1.02e-09	1.47e-06	8	98103016	PGCP	Body	-0.000396657	-0.000351677	2.76e-05	9.35e-32	-0.0888567	0.00835296	1.61634e-23
cg23786152	-2.01e-05	3.26e-06	1.04e-09	1.49e-06	10	105610562	SH3PXD2A	Body	-0.000394891	-0.000268331	2.77e-05	3.16e-20	-0.0619532	0.00828736	4.41051e-13
cg11235594	-4.94e-05	7.77e-06	1.05e-09	1.5e-06	2	110907413	NPHP1;NPHP1;NPHP1;NPHP1	Body;Body;Body;Body	-0.000367862	-0.000396133	2.56e-05	3.65e-43	-0.104953	0.0077427	4.45587e-35
cg24727290	2.23e-05	3.81e-06	1.06e-09	1.51e-06	6	30850868	DDR1;DDR1		0.000391719	0.000283752	2.74e-05	1.31e-22	0.0672362	0.00818412	2.61141e-15
cg01530803	-2.99e-05	4.99e-06	1.07e-09	1.52e-06	22	30877800	SDC4P	TSS200	-0.000429369	-0.000273415	3.02e-05	5.05e-18	-0.0611647	0.00902535	4.1885e-11
cg21236177	1.78e-05	3.04e-06	1.09e-09	1.54e-06	9	134297287			0.000410051	0.000292426	2.88e-05	6.33e-22	0.0688639	0.00863457	1.33358e-14
cg01183586	1.87e-05	2.94e-06	1.1e-09	1.55e-06	2	111980326			0.000381205	0.000345637	2.66e-05	1.04e-32	0.0876441	0.00801301	1.20605e-24
cg04468741	-2.02e-05	3.73e-06	1.12e-09	1.57e-06	11	12181467	MICAL2	5'UTR	-0.000389623	-0.000306537	2.73e-05	8.19e-26	-0.0749038	0.00821467	3.27537e-18
cg11094248	-1.99e-05	3.77e-06	1.15e-09	1.61e-06	17	38494580	RARA;RARA;RARA	Body;Body;Body	-0.000376127	-0.000305137	2.63e-05	3.47e-27	-0.0749072	0.00792749	2.51408e-19
cg01603095	1.52e-05	2.49e-06	1.16e-09	1.62e-06	12	40500139	SLC2A13	TSS1500	0.00038172	0.000294354	2.68e-05	5.48e-25	0.0711766	0.00803798	2.328e-17
cg18360111	2.39e-05	3.81e-06	1.18e-09	1.64e-06	11	36340262	PRR5L	5'UTR	0.000384158	0.000338148	2.69e-05	4.61e-31	0.0853551	0.00811628	3.79782e-23
cg19380303	-1.82e-05	2.95e-06	1.18e-09	1.64e-06	15	90172193	KIF7	Body	-0.000366633	-0.000303739	2.57e-05	4.11e-28	-0.0751195	0.00773365	2.838e-20
cg27225068	1.62e-05	2.58e-06	1.2e-09	1.66e-06	3	188623991			0.000368097	0.000382187	2.58e-05	1.75e-40	0.100629	0.00777853	1.52769e-32
cg05898881	-8.18e-06	1.31e-06	1.21e-09	1.66e-06	8	105340821			-0.000361542	-0.000246401	2.54e-05	3.78e-20	-0.0569809	0.00759639	4.23983e-13
cg11297046	-1.54e-05	2.5e-06	1.21e-09	1.66e-06	19	49657000	HRC	1stExon	-0.000381398	-0.000272591	2.68e-05	6.51e-22	-0.0641827	0.00804342	1.35243e-14
cg11606444	-1.75e-05	2.87e-06	1.23e-09	1.69e-06	11	121353563	SORL1	Body	-0.000351262	-0.000366625	2.46e-05	6.76e-41	-0.0963913	0.00742891	9.41008e-33
cg18990407	-1.53e-05	2.85e-06	1.24e-09	1.69e-06	3	184297380	EPHB3	Body	-0.000385006	-0.000313116	2.69e-05	2.25e-27	-0.0769921	0.00806511	1.10119e-19
cg22160073	-9.11e-06	1.63e-06	1.24e-09	1.69e-06	11	5653405	TRIM34;TRIM34;TRIM34;TRIM6-TRIM34;TRIM34	5'UTR;5'UTR;TSS200;Body;5'UTR	-0.000344741	-0.00027791	2.41e-05	9.16e-27	-0.0680168	0.00725788	5.11661e-19
cg09434536	-6.61e-06	1.15e-06	1.26e-09	1.7e-06	15	70614790			-0.00036603	-0.000300056	2.56e-05	1.49e-27	-0.0738232	0.00768184	7.40463e-20
cg10145584	-1.26e-05	1.96e-06	1.26e-09	1.7e-06	11	117860269	IL10RA;IL10RA	Body;Body	-0.000357045	-0.000231911	2.51e-05	1.27e-18	-0.0525051	0.007476	9.15592e-12
cg14338062	-5.97e-06	9.67e-07	1.26e-09	1.7e-06	12	57883279	MARS	Body	-0.000360963	-0.000267471	2.54e-05	2.16e-23	-0.0637042	0.00759484	8.06617e-16
cg06906087	2.81e-05	4.43e-06	1.29e-09	1.73e-06	17	80053205	FASN	Body	0.000330003	0.000385618	2.32e-05	2.02e-48	0.103682	0.00699265	1.53403e-40
cg06649282	2.15e-05	3.53e-06	1.29e-09	1.73e-06	16	58054982	C16orf57	3'UTR	0.000369729	0.000386653	2.59e-05	9.08e-41	0.10159	0.00783818	1.25268e-32
cg04045544	-3.65e-05	5.8e-06	1.3e-09	1.73e-06	16	27298091			-0.00039675	-0.000338721	2.78e-05	1.69e-29	-0.0849207	0.00836394	8.37892e-22
cg07089232	1.66e-05	2.92e-06	1.3e-09	1.73e-06	4	8216813	SH3TC1	Body	0.000343698	0.000352954	2.41e-05	9.33e-40	0.0921565	0.0072639	1.40074e-31
cg26055899	-3.12e-05	4.86e-06	1.3e-09	1.73e-06	4	154462759	KIAA0922;KIAA0922	Body;Body	-0.000375739	-0.000324949	2.64e-05	4.2e-30	-0.0812018	0.00791387	3.24925e-22
cg21444002	1.54e-05	2.59e-06	1.31e-09	1.74e-06	18	46388932	KIAA0427;KIAA0427	3'UTR;3'UTR	0.000372446	0.000319492	2.61e-05	1.14e-29	0.0797183	0.00783862	7.55833e-22
cg07727547	1.2e-05	1.92e-06	1.32e-09	1.74e-06	5	80542999	RNU5E;RNU5D;CKMT2;CKMT2;CKMT2	Body;Body;5'UTR;5'UTR;5'UTR	0.000375294	0.000345192	2.63e-05	2.83e-33	0.0877247	0.00794186	4.27035e-25
cg20048434	7.87e-06	1.44e-06	1.32e-09	1.74e-06	10	116163160	AFAP1L2;AFAP1L2	Body;Body	0.000422299	0.000263456	2.99e-05	2.74e-17	0.0588588	0.00892221	1.2481e-10
cg10537277	9.48e-06	1.57e-06	1.37e-09	1.79e-06	15	85634797	PDE8A;PDE8A	Body;Body	0.000389417	0.000364801	2.73e-05	3.93e-34	0.0939345	0.00826127	2.62591e-26
cg26248114	2.57e-05	4.17e-06	1.37e-09	1.79e-06	1	56901693			0.000399369	0.000348362	2.81e-05	1.89e-30	0.0875692	0.00845126	1.34528e-22
cg13692222	1.91e-05	3.06e-06	1.38e-09	1.8e-06	14	105683925	BRF1;BRF1	Body;Body	0.000398033	0.000316448	2.8e-05	4.3e-26	0.0772426	0.00841242	1.86573e-18
cg01668008	-8.09e-06	1.3e-06	1.4e-09	1.81e-06	8	134701487			-0.000377347	-0.000286879	2.66e-05	3.59e-24	-0.0689636	0.00795583	1.00699e-16
cg11935041	-1.05e-05	2.33e-06	1.4e-09	1.81e-06	5	150977390			-0.000359935	-0.00032216	2.53e-05	1.03e-31	-0.0814636	0.00763285	9.8335e-24
cg27656498	1.48e-05	2.22e-06	1.4e-09	1.81e-06	5	14492820	TRIO	Body	0.000389905	0.000372336	2.74e-05	2.77e-35	0.0961239	0.00826889	2.25631e-27
cg24074965	2.47e-05	4e-06	1.41e-09	1.82e-06	13	112989200			0.000348548	0.000400007	2.46e-05	9.75e-47	0.107043	0.00739679	6.25274e-39
cg08442088	-1.29e-05	2.12e-06	1.44e-09	1.85e-06	7	44085357	DBNL;DBNL;DBNL	Body;Body;Body	-0.000386636	-0.000258775	2.73e-05	2e-19	-0.059442	0.00818825	1.89591e-12
cg26506790	-1.5e-05	2.43e-06	1.45e-09	1.86e-06	16	85873323			-0.00037661	-0.000292277	2.65e-05	6.86e-25	-0.070694	0.00798092	2.64565e-17
cg03301498	-2.18e-05	3.74e-06	1.47e-09	1.88e-06	19	39889222	MED29	3'UTR	-0.000358833	-0.000321421	2.52e-05	1.08e-31	-0.0811414	0.00758109	8.84895e-24
cg21877005	-1.1e-05	1.81e-06	1.48e-09	1.89e-06	1	109242103	PRPF38B	Body	-0.000351204	-0.000283536	2.47e-05	1.01e-26	-0.0695426	0.0073914	3.49247e-19
cg18599081	-2.08e-05	3.33e-06	1.5e-09	1.9e-06	3	46448084	CCRL2;CCRL2	TSS1500;TSS1500	-0.000341002	-0.000410455	2.41e-05	3.09e-50	-0.112249	0.0072897	4.39534e-43
cg01531198	-1.03e-05	1.6e-06	1.5e-09	1.9e-06	14	70354846	SMOC1;SMOC1	Body;Body	-0.000426638	-0.000206773	3.05e-05	4.41e-11	-0.0414074	0.00907862	6.7549e-06
cg05306109	2e-05	3.33e-06	1.51e-09	1.91e-06	1	226924257	ITPKB	Body	0.000397901	0.00027431	2.81e-05	2.02e-20	0.0637324	0.00838596	2.00517e-13
cg05638471	2.41e-05	3.84e-06	1.54e-09	1.94e-06	1	1161382	SDF4;SDF4	Body;Body	0.000357809	0.000353714	2.53e-05	3.89e-37	0.0920548	0.00763249	3.86331e-29
cg16429499	-1.33e-05	2.26e-06	1.54e-09	1.94e-06	16	3597151	NLRC3	Body	-0.000361086	-0.000304084	2.54e-05	1.45e-28	-0.0754047	0.00763203	8.07905e-21
cg07438412	-1.45e-05	2.32e-06	1.56e-09	1.95e-06	14	105852272	PACS2;PACS2	Body;Body	-0.000375808	-0.000217028	2.67e-05	5.28e-15	-0.0466821	0.00795466	9.22797e-09
cg17512993	1.25e-05	2.15e-06	1.6e-09	2e-06	17	80039971	FASN	Body	0.000376835	0.000369072	2.65e-05	1.87e-36	0.0954072	0.00797103	1.47145e-28
cg11606195	-3.27e-05	5.25e-06	1.62e-09	2.02e-06	12	124145110	GTF2H3	3'UTR	-0.000377593	-0.000293537	2.67e-05	6.83e-25	-0.071346	0.0080045	1.63747e-17
cg15784784	9.27e-06	1.48e-06	1.64e-09	2.04e-06	11	66628295	PC;PC;PC	Body;Body;Body	0.000380704	0.000341085	2.69e-05	1.39e-31	0.0862948	0.00810796	1.08682e-23
cg23910243	2.1e-05	4.01e-06	1.66e-09	2.06e-06	16	31484618	TGFB1I1;TGFB1I1;TGFB1I1	Body;5'UTR;5'UTR	0.000377187	0.000316493	2.67e-05	2.9e-28	0.0786239	0.00803541	1.57064e-20
cg26361533	-2.71e-05	4.4e-06	1.68e-09	2.08e-06	12	2445561	CACNA1C;CACNA1C;CACNA1C;CACNA1C;CACNA1C;CACNA1C;CACNA1C;CACNA1C;CACNA1C;CACNA1C;CACNA1C;CACNA1C;CACNA1C;CACNA1C;CACNA1C;CACNA1C;CACNA1C;CACNA1C;CACNA1C;CACNA1C;CACNA1C;CACNA1C;CACNA1C	Body;Body;Body;Body;Body;Body;Body;Body;Body;Body;Body;Body;Body;Body;Body;Body;Body;Body;Body;Body;Body;Body;Body	-0.000355675	-0.000325569	2.51e-05	1.28e-32	-0.0826946	0.00757433	1.27257e-24
cg01117339	-1.85e-05	3.48e-06	1.72e-09	2.12e-06	11	73737124			-0.000364923	-0.000333453	2.58e-05	1.55e-32	-0.0847674	0.00776517	1.20128e-24
cg10204259	3.35e-05	5.44e-06	1.73e-09	2.13e-06	1	12539376	VPS13D;VPS13D	Body;Body	0.000399161	0.000307151	2.87e-05	7.37e-24	0.073213	0.00850598	1.58848e-16
cg02843201	1.72e-05	3.24e-06	1.75e-09	2.14e-06	16	22103596	VWA3A	TSS1500	0.00037978	0.000290642	2.69e-05	3.21e-24	0.0700303	0.00806059	8.19935e-17
cg04278105	2.63e-05	4.2e-06	1.76e-09	2.15e-06	14	105168639	INF2;INF2;INF2	Body;Body;Body	0.000370011	0.00028647	2.62e-05	1.02e-24	0.0692379	0.00781698	2.36408e-17
cg24861866	-1.31e-05	2.64e-06	1.77e-09	2.16e-06	10	135106684	TUBGCP2	Body	-0.000373958	-0.000302268	2.65e-05	1.76e-26	-0.0740689	0.00797279	8.12519e-19
cg19823504	-1.61e-05	2.64e-06	1.78e-09	2.16e-06	19	4556982	SEMA6B	Body	-0.000367628	-0.000301131	2.61e-05	4.17e-27	-0.0740224	0.0078477	2.37584e-19
cg24249648	-1.88e-05	3.06e-06	1.79e-09	2.17e-06	6	159416530	RSPH3	Body	-0.000326582	-0.000349148	2.31e-05	1.5e-41	-0.092735	0.00696365	5.86195e-34
cg11793449	-2.08e-05	3.37e-06	1.8e-09	2.17e-06	17	76313872			-0.000377084	-0.000324533	2.67e-05	1.94e-29	-0.0811454	0.00801829	1.01066e-21
cg14666369	1.42e-05	2.34e-06	1.8e-09	2.17e-06	12	121164371	ACADS	Body	0.000359054	0.000413702	2.55e-05	8.17e-47	0.110631	0.00765627	8.45149e-39
cg24865110	1.38e-05	2.24e-06	1.81e-09	2.17e-06	17	57407818	YPEL2	TSS1500	0.000357662	0.000242614	2.55e-05	1.13e-19	0.0560191	0.00762562	1.04417e-12
ch.12.41530717F	-5.3e-06	9.27e-07	1.85e-09	2.22e-06	12	43244450			-0.000358184	-0.000343288	2.53e-05	6.69e-35	-0.0882298	0.00766599	8.08828e-27
cg16378261	1.97e-05	3.07e-06	1.87e-09	2.23e-06	13	37749862			0.000399898	0.000281132	2.85e-05	7.95e-21	0.0655841	0.00856155	1.25166e-13
cg16806210	1.77e-05	2.73e-06	1.88e-09	2.24e-06	11	118398318	TTC36	1stExon	0.000353655	0.000397827	2.51e-05	4.5e-45	0.105716	0.00757976	5.95522e-37
cg02081198	9.97e-06	1.67e-06	1.91e-09	2.27e-06	11	2922845	SLC22A18AS;SLC22A18;SLC22A18	5'UTR;5'UTR;TSS1500	0.000349626	0.000399709	2.48e-05	4.82e-46	0.10686	0.00745459	2.59682e-38
cg19004465	2.3e-05	3.77e-06	1.92e-09	2.28e-06	17	77925136	TBC1D16	Body	0.000382899	0.000273113	2.73e-05	2.22e-21	0.064185	0.00816516	3.11921e-14
cg03458695	-8.6e-06	1.56e-06	1.96e-09	2.29e-06	10	78163703	C10orf11	Body	-0.000341283	-0.000302869	2.42e-05	8.85e-31	-0.0762438	0.00730378	7.34847e-23
cg02383626	1.74e-05	2.77e-06	1.96e-09	2.29e-06	19	18455508	PGPEP1	Body	0.000387817	0.00026232	2.76e-05	1.67e-19	0.06024	0.00825789	1.51827e-12
cg02901606	1.69e-05	2.77e-06	1.96e-09	2.29e-06	21	46374519	C21orf70	Body	0.000367039	0.000313989	2.6e-05	5.25e-29	0.0781838	0.00781492	2.90428e-21
cg10447977	2.04e-05	3.76e-06	1.96e-09	2.29e-06	3	64598405	ADAMTS9	Body	0.000395711	0.000305423	2.81e-05	1.82e-24	0.0738625	0.00841095	4.26412e-17
cg13496790	2.01e-05	3.27e-06	1.96e-09	2.29e-06	3	66455738	LRIG1	Body	0.00038783	0.000316247	2.75e-05	9.02e-27	0.0775882	0.00826252	3.86379e-19
cg01620248	2.89e-05	4.64e-06	1.97e-09	2.3e-06	14	105265453	ZBTB42	TSS1500	0.000390358	0.000288676	2.77e-05	1e-22	0.0687213	0.00830395	1.74543e-15
cg24904788	-2.48e-05	4.08e-06	2.03e-09	2.36e-06	11	45114842	PRDM11	TSS1500	-0.000351576	-0.000374306	2.5e-05	3.54e-41	-0.0992116	0.00755634	2.23094e-33
cg22926842	-1.99e-05	3.3e-06	2.06e-09	2.39e-06	22	42336869	CENPM;CENPM;CENPM	TSS1500;Body;Body	-0.000357503	-0.000293576	2.55e-05	5.37e-27	-0.0726275	0.0076481	1.61513e-19
cg03103888	-1.78e-06	3.11e-07	2.17e-09	2.51e-06	13	114147763	TMCO3	5'UTR	-0.00038578	-0.000252688	2.76e-05	2.62e-18	-0.0577789	0.00828678	1.21739e-11
cg03693434	1.87e-05	2.83e-06	2.18e-09	2.52e-06	17	80050880	FASN	Body	0.000343206	0.000372015	2.45e-05	3.41e-42	0.0984649	0.00736363	2.30781e-34
cg02816525	-2.45e-05	4.28e-06	2.22e-09	2.56e-06	15	59024033	ADAM10	Body	-0.000365805	-0.000301246	2.6e-05	4.11e-27	-0.074294	0.00777113	1.05952e-19
cg27418204	1.13e-05	1.78e-06	2.27e-09	2.61e-06	3	195616294	TNK2;TNK2	Body;5'UTR	0.000380522	0.000379806	2.72e-05	4.94e-37	0.098842	0.00818138	3.3851e-29
cg20544516	1.58e-05	2.55e-06	2.31e-09	2.65e-06	17	17717183	MIR33B;SREBF1;SREBF1	Body;Body;Body	0.000360241	0.000293514	2.57e-05	1.66e-26	0.0722254	0.00771362	4.75377e-19
cg04683330	1.11e-05	1.77e-06	2.33e-09	2.66e-06	17	80041239	FASN	Body	0.000310724	0.000304113	2.21e-05	8.05e-36	0.078772	0.00664905	3.89735e-28
cg05731218	-5.22e-06	9.1e-07	2.36e-09	2.69e-06	2	216769199			-0.000338472	-0.000265167	2.42e-05	9.24e-25	-0.0643272	0.00726862	2.52076e-17
cg12695612	-1.24e-05	2.13e-06	2.39e-09	2.71e-06	1	17308092	MFAP2;MFAP2;MFAP2;MFAP2	TSS1500;TSS200;TSS200;TSS1500	-0.000353357	-0.000327381	2.52e-05	1.01e-32	-0.0837758	0.00759639	4.72392e-25
cg06429887	2.64e-05	4.6e-06	2.4e-09	2.71e-06	14	24600500	FITM1	TSS200	0.000397318	0.000249372	2.84e-05	4.36e-17	0.0559277	0.00842539	1.05834e-10
cg09743596	-1.53e-05	2.67e-06	2.4e-09	2.71e-06	16	89180843	ACSF3;ACSF3;ACSF3	Body;Body;Body	-0.000359678	-0.00026427	2.58e-05	3.28e-22	-0.0629039	0.00773598	4.6637e-15
cg06988336	-1.73e-05	2.87e-06	2.44e-09	2.75e-06	16	89922397	SPIRE2	Body	-0.000357288	-0.000275762	2.55e-05	4.1e-24	-0.0667204	0.00764296	6.85913e-17
cg04775890	1.49e-05	2.48e-06	2.45e-09	2.75e-06	19	19586046	GATAD2A	Body	0.000383798	0.000299319	2.75e-05	1.41e-24	0.0726865	0.00824429	3.05214e-17
cg06611931	1.7e-05	2.93e-06	2.45e-09	2.75e-06	14	103377998			0.000374584	0.000325769	2.67e-05	1.66e-29	0.0814533	0.0080112	8.0283e-22
cg13329862	2.56e-05	4.4e-06	2.46e-09	2.75e-06	6	30850876	DDR1;DDR1	TSS1500;TSS200;5'UTR;TSS200;5'UTR;TSS1500	0.000367779	0.000306306	2.63e-05	1.8e-27	0.0758714	0.00789885	6.07065e-20
cg07060794	-2.52e-05	4.31e-06	2.47e-09	2.76e-06	7	23387365	IGF2BP3	Body	-0.000342802	-0.000393707	2.46e-05	5.65e-46	-0.105702	0.0073934	3.57253e-38
cg17216385	-1.02e-05	1.7e-06	2.49e-09	2.76e-06	1	243641454	SDCCAG8	Body	-0.00036011	-0.000336273	2.57e-05	3e-33	-0.0859663	0.00773164	3.04768e-25
cg22050611	2.15e-05	3.46e-06	2.49e-09	2.76e-06	11	1321954	TOLLIP	Body	0.000372476	0.000335788	2.65e-05	2.94e-31	0.0843985	0.00791005	1.02331e-23
cg17478992	-1.31e-05	2.33e-06	2.51e-09	2.78e-06	3	124873768	SLC12A8	Body	-0.000381981	-0.000270308	2.74e-05	8.37e-21	-0.0633595	0.00816035	6.89514e-14
cg20179907	1.83e-05	3.04e-06	2.58e-09	2.84e-06	11	72336908	PDE2A;PDE2A;PDE2A;PDE2A	Body;Body;Body;Body	0.000413384	0.000262713	2.97e-05	2.26e-17	0.059077	0.0088314	7.37271e-11
cg23858189	1.7e-05	2.73e-06	2.58e-09	2.84e-06	2	1682412	PXDN	Body	0.000374928	0.00039718	2.68e-05	2.01e-40	0.104604	0.0080602	1.12925e-32
cg24961523	1.37e-05	2.26e-06	2.61e-09	2.87e-06	17	36618985	ARHGAP23	5'UTR	0.000326937	0.000398199	2.34e-05	4.14e-50	0.108066	0.00705732	1.1744e-42
cg09093656	-2.12e-05	3.73e-06	2.62e-09	2.87e-06	17	16323481	TRPV2	Body	-0.000342917	-0.000379304	2.45e-05	2.83e-43	-0.101107	0.00740283	1.79653e-35
cg23488055	1.21e-05	2.17e-06	2.64e-09	2.88e-06	4	1845965	LETM1	Body	0.000361325	0.000386699	2.59e-05	6.09e-41	0.101909	0.00776676	2.7409e-33
cg26982892	-2.28e-05	3.76e-06	2.64e-09	2.88e-06	7	112150091			-0.000359669	-0.000347108	2.57e-05	6.7e-35	-0.090069	0.00775426	2.47708e-27
cg17523253	1.6e-05	2.65e-06	2.67e-09	2.91e-06	17	56072358			0.000362715	0.000368715	2.59e-05	8.82e-38	0.0959011	0.00780451	7.89034e-30
cg06551697	-3.11e-05	6.05e-06	2.72e-09	2.95e-06	17	56612362			-0.000376102	-0.000356944	2.7e-05	6.71e-34	-0.0919885	0.00813054	3.30018e-26
cg20251943	1.98e-05	3.33e-06	2.8e-09	3.03e-06	10	407721	DIP2C	Body	0.000354884	0.000383656	2.54e-05	1.41e-41	0.101484	0.0076303	5.4529e-34
cg17357561	1.79e-05	2.84e-06	2.84e-09	3.07e-06	19	807322	PTBP1;PTBP1;PTBP1;PTBP1	Body;Body;Body;Body	0.000356373	0.000373771	2.56e-05	1.11e-39	0.0984317	0.0077325	9.64866e-32
cg01827012	-1.17e-05	1.93e-06	2.86e-09	3.08e-06	7	98603440	TRRAP	Body	-0.000367135	-0.000267748	2.66e-05	1.3e-21	-0.0632602	0.00794733	1.57667e-14
cg08477744	-9.79e-06	1.57e-06	2.92e-09	3.14e-06	1	17308032	MFAP2;MFAP2;MFAP2;MFAP2;MFAP2;MFAP2	TSS1500;5'UTR;1stExon;1stExon;5'UTR;TSS1500	-0.000326826	-0.000250243	2.35e-05	1.58e-23	-0.0605866	0.00706622	2.14451e-16
cg01141438	1.43e-05	2.36e-06	2.93e-09	3.14e-06	3	189836207	LEPREL1;LEPREL1	5'UTR;Body	0.000364698	0.000283165	2.62e-05	3.39e-24	0.0684753	0.00788293	8.0746e-17
cg08877148	2.01e-05	3.3e-06	2.97e-09	3.18e-06	3	64094272	PRICKLE2	Body	0.000373978	0.000291671	2.7e-05	2.34e-24	0.0707741	0.00809792	4.86645e-17
cg25132662	2.47e-05	4.35e-06	3.02e-09	3.22e-06	1	218537543	TGFB2;TGFB2	Body;Body	0.000381177	0.000299455	2.74e-05	1.19e-24	0.0726544	0.008211	2.57448e-17
cg16728539	-2.93e-05	4.88e-06	3.06e-09	3.26e-06	12	2451169	CACNA1C;CACNA1C;CACNA1C;CACNA1C;CACNA1C;CACNA1C;CACNA1C;CACNA1C;CACNA1C;CACNA1C;CACNA1C;CACNA1C;CACNA1C;CACNA1C;CACNA1C;CACNA1C;CACNA1C;CACNA1C;CACNA1C;CACNA1C;CACNA1C;CACNA1C;CACNA1C	Body;Body;Body;Body;Body;Body;Body;Body;Body;Body;Body;Body;Body;Body;Body;Body;Body;Body;Body;Body;Body;Body;Body	-0.000377621	-0.000290246	2.72e-05	8.77e-24	-0.0703927	0.00815968	1.27904e-16
cg09944400	2.96e-05	5.26e-06	3.07e-09	3.26e-06	12	95043227	TMCC3	Body	0.000390711	0.00031516	2.82e-05	1.69e-25	0.0774438	0.00846036	2.68713e-18
cg17281677	-1.53e-05	2.68e-06	3.13e-09	3.32e-06	12	6658557	IFFO1;IFFO1;IFFO1	Body;TSS1500;Body	-0.000355991	-0.000314247	2.56e-05	7.77e-30	-0.079059	0.00768152	3.11629e-22
cg26229066	-9.32e-06	1.48e-06	3.19e-09	3.37e-06	2	235901907	SH3BP4	5'UTR	-0.000352027	-0.000247149	2.54e-05	2.57e-20	-0.0577848	0.00757972	1.71989e-13
cg21834739	1.83e-05	3.05e-06	3.25e-09	3.41e-06	6	31592996	BAT2	5'UTR;5'UTR	0.000318185	0.000366316	2.29e-05	1.65e-45	0.0980763	0.00687601	4.9435e-38
cg07033286	2.48e-05	4.06e-06	3.25e-09	3.41e-06	1	22432629			0.000363762	0.000343242	2.61e-05	2.96e-33	0.0878573	0.00786814	1.63785e-25
cg10606620	-6.53e-06	1.17e-06	3.25e-09	3.41e-06	4	177824114			-0.000364409	-0.000375201	2.62e-05	3.25e-38	-0.0984192	0.00788813	1.40122e-30
cg17580616	-1.07e-05	2.19e-06	3.27e-09	3.42e-06	11	47350136	MADD;MADD;MADD;MADD;MADD;MADD;MADD;MADD;MADD;MADD	Body;Body;Body;Body;Body;Body;Body;Body;Body;Body	-0.000349836	-0.000269385	2.52e-05	1.04e-23	-0.0649479	0.00754249	1.72541e-16
cg16022049	-8.21e-06	1.4e-06	3.28e-09	3.43e-06	12	13359372	EMP1	5'UTR	-0.000386788	-0.000269332	2.8e-05	6.69e-20	-0.0632476	0.00838621	3.02796e-13
cg10237765	2.94e-05	4.86e-06	3.29e-09	3.43e-06	17	9863081	GAS7;GAS7;GAS7;GAS7	Body;Body;Body;TSS1500	0.000375172	0.000307851	2.71e-05	2.15e-26	0.0759635	0.00811138	4.45899e-19
cg04233620	-1.35e-05	2.38e-06	3.34e-09	3.47e-06	21	46629219	ADARB1;ADARB1;ADARB1;ADARB1;ADARB1;ADARB1;ADARB1	Body;Body;Body;Body;Body;Body;Body	-0.000403953	-0.000217721	2.93e-05	6.54e-13	-0.0453008	0.00868959	2.96052e-07
cg09161330	2.45e-05	4.24e-06	3.36e-09	3.48e-06	1	193040395	TROVE2;TROVE2;TROVE2	Body;Body;5'UTR	0.000383929	0.000215461	2.79e-05	8.01e-14	0.045848	0.00827754	5.46092e-08
cg18127648	1.04e-05	1.66e-06	3.38e-09	3.5e-06	10	79652632	DLG5	Body	0.000361521	0.000337729	2.6e-05	1.16e-32	0.0862443	0.00781966	5.17093e-25
cg07034103	1.75e-05	2.96e-06	3.41e-09	3.51e-06	13	39885248			0.000382873	0.000258235	2.77e-05	6.55e-19	0.059349	0.00830002	3.77661e-12
cg08106730	1.77e-05	2.88e-06	3.41e-09	3.51e-06	12	54780066	ZNF385A;ZNF385A	Body;Body	0.000392132	0.000324277	2.83e-05	9.73e-27	0.0800213	0.00850099	2.98912e-19
cg00524374	-1.53e-05	2.64e-06	3.45e-09	3.54e-06	10	3894968			-0.000351577	-0.000388784	2.53e-05	1.23e-42	-0.103512	0.00760923	3.11093e-35
cg13924015	2.09e-05	3.82e-06	3.45e-09	3.54e-06	9	107911118			0.000368922	0.000273559	2.67e-05	3.1e-22	0.0652721	0.00797749	3.37731e-15
cg17574812	-1.29e-05	2.71e-06	3.46e-09	3.54e-06	3	58246371	ABHD6	Body	-0.000352079	-0.000329434	2.54e-05	1.09e-32	-0.0841917	0.00765703	6.6517e-25
cg01889574	-1.35e-05	2.19e-06	3.52e-09	3.58e-06	11	44590889	CD82;CD82	5'UTR;5'UTR	-0.000338286	-0.000396964	2.44e-05	1.34e-46	-0.10678	0.00734134	2.3882e-39
cg05514299	-2.04e-05	3.95e-06	3.52e-09	3.58e-06	17	74868670	MGAT5B;MGAT5B	Body;TSS200	-0.000345447	-0.000358746	2.49e-05	1.28e-38	-0.0941251	0.00749857	6.02588e-31
cg11029367	-4.83e-05	7.99e-06	3.55e-09	3.6e-06	3	124705145	HEG1	Body	-0.000366039	-0.000309687	2.65e-05	1.08e-27	-0.0771646	0.00795086	2.76823e-20
cg19616532	1.14e-05	1.83e-06	3.57e-09	3.62e-06	10	71869135	H2AFY2	Body	0.000338847	0.000367872	2.45e-05	2.21e-41	0.0975722	0.00734586	6.18879e-34
cg23383149	2e-05	3.42e-06	3.58e-09	3.62e-06	14	24909125	SDR39U1;KHNYN	3'UTR;3'UTR	0.000362111	0.000291834	2.62e-05	1.52e-25	0.0717685	0.00783363	2.36988e-18
cg25123566	-3.3e-05	6.69e-06	3.62e-09	3.65e-06	12	47610734	FAM113B;LOC100233209	5'UTR;TSS1500	-0.000351652	-0.000353103	2.54e-05	1.46e-36	-0.0916573	0.00759136	6.76804e-29
cg22109208	1.08e-05	1.81e-06	3.63e-09	3.65e-06	1	172414443	C1orf105;PIGC;PIGC	Body;TSS1500;TSS1500	0.000370612	0.000326448	2.68e-05	1.34e-29	0.0821024	0.00800931	3.58863e-22
cg12914100	1.92e-05	3.61e-06	3.64e-09	3.65e-06	12	113734359	TPCN1;TPCN1	3'UTR;3'UTR	0.00037224	0.000376957	2.69e-05	4.54e-37	0.0983633	0.00810134	2.13603e-29
cg08036172	-1.68e-05	2.8e-06	3.7e-09	3.71e-06	3	127473609	MGLL;MGLL	Body;Body	-0.000358115	-0.00030366	2.59e-05	9.86e-28	-0.0755244	0.00776284	2.70311e-20
cg13170891	1.48e-05	2.56e-06	3.72e-09	3.72e-06	6	30568532	PPP1R10		0.000351664	0.000366041	2.54e-05	1.5e-38	0.0957315	0.00759722	6.46388e-31
cg06142324	1.82e-05	2.83e-06	3.75e-09	3.74e-06	11	124805538	HEPACAM	Body	0.000363344	0.000378087	2.63e-05	1.27e-38	0.0991623	0.00788565	4.81071e-31
cg27630153	2.2e-05	3.52e-06	3.8e-09	3.78e-06	16	88845038	FAM38A	Body	0.000326026	0.00042078	2.38e-05	2.28e-53	0.115756	0.00712815	9.65424e-47
cg13110239	8.26e-06	1.43e-06	3.82e-09	3.78e-06	22	38711267	CSNK1E;CSNK1E	5'UTR;5'UTR	0.000373712	0.000252296	2.71e-05	9.46e-19	0.0578889	0.00811134	4.4393e-12
cg08319999	9.73e-06	1.87e-06	3.84e-09	3.78e-06	5	124054948	ZNF608	Body	0.000408229	0.000266878	2.97e-05	8.69e-18	0.0608592	0.00887177	2.42068e-11
cg08704154	-8.4e-06	1.52e-06	3.84e-09	3.78e-06	17	13297839			-0.000381459	-0.00033802	2.77e-05	8.7e-30	-0.085353	0.00831449	2.58186e-22
cg15945999	-1.44e-05	2.4e-06	3.84e-09	3.78e-06	11	65355408	EHBP1L1	Body	-0.000368755	-0.000266246	2.68e-05	4.82e-21	-0.0631097	0.00801264	2.91094e-14
cg23817292	1.33e-05	2.24e-06	3.84e-09	3.78e-06	21	30442054	CCT8	Body	0.00034764	0.000376715	2.51e-05	4.2e-41	0.100002	0.00757379	1.41789e-33
cg13100449	-2.23e-05	4.72e-06	3.86e-09	3.79e-06	1	184836205	FAM129A	Body	-0.000369637	-0.000345811	2.67e-05	1.68e-32	-0.0881443	0.0080146	7.86984e-25
cg13158990	2.23e-05	3.8e-06	3.87e-09	3.79e-06	17	21101960	TMEM11;TMEM11	Body;Body	0.000342441	0.000370996	2.48e-05	4.37e-41	0.0983735	0.00746004	1.29675e-33
cg03070550	9.58e-06	1.66e-06	3.89e-09	3.8e-06	10	124247208	HTRA1	Body	0.000404096	0.000240971	2.94e-05	3.19e-15	0.0526591	0.00876438	4.09243e-09
cg12360123	-1.16e-05	1.98e-06	3.94e-09	3.83e-06	10	79984532			-0.000333749	-0.000296885	2.42e-05	6.27e-30	-0.075085	0.00726534	1.72021e-22
cg14700841	1.09e-05	1.82e-06	3.94e-09	3.83e-06	6	28871376	TRIM27	Body	0.000384948	0.000299649	2.79e-05	6.18e-24	0.0729383	0.00836715	6.48892e-17
cg18825427	-1.8e-05	3.04e-06	3.95e-09	3.83e-06	7	155079356			-0.000345733	-0.000238704	2.51e-05	1.53e-19	-0.055404	0.00748951	7.90826e-13
cg17956563	-2.23e-05	4.04e-06	3.97e-09	3.84e-06	11	1332238	TOLLIP	TSS1500	-0.000377151	-0.000270419	2.74e-05	7.03e-21	-0.0638849	0.00818912	5.04263e-14
cg19529273	1.18e-05	1.85e-06	4e-09	3.86e-06	11	63274743	LGALS12;LGALS12;LGALS12;LGALS12;LGALS12	Body;Body;TSS1500;Body;TSS1500	0.000371956	0.000341038	2.69e-05	1.93e-31	0.0865526	0.0080532	6.25906e-24
cg07091481	2.52e-05	4.16e-06	4.01e-09	3.87e-06	10	82169149	C10orf58	5'UTR	0.00039633	0.000252894	2.88e-05	3.97e-17	0.0570798	0.00854749	7.56038e-11
cg12799824	-2.17e-05	3.71e-06	4.03e-09	3.88e-06	1	2155728			-0.000348753	-0.000365084	2.52e-05	6.59e-39	-0.0958144	0.00758461	2.9698e-31
cg04880138	2.47e-05	4.11e-06	4.07e-09	3.91e-06	11	1007119	AP2A2	Body	0.000344452	0.000385355	2.5e-05	7.13e-43	0.102659	0.00751248	1.87042e-35
cg11828104	6.38e-06	1.04e-06	4.16e-09	3.98e-06	14	104152337	KLC1;KLC1;KLC1	Body;Body;3'UTR	0.00038135	0.000391954	2.77e-05	1.08e-37	0.1029	0.00831734	2.70015e-30
cg06580770	-1.92e-05	3.23e-06	4.16e-09	3.98e-06	6	32054790	TNXB	Body	-0.00034728	-0.000368192	2.52e-05	1.18e-39	-0.0979349	0.00758768	1.79015e-32
cg00317626	2.67e-05	4.56e-06	4.19e-09	3.98e-06	1	53600741	SLC1A7	Body	0.000399461	0.00019742	2.94e-05	5.76e-11	0.0390686	0.00872435	9.66008e-06
cg06647928	-1.99e-05	3.38e-06	4.19e-09	3.98e-06	5	73612203			-0.00037694	-0.000329612	2.73e-05	4.99e-29	-0.0825904	0.00819859	1.62259e-21
cg05963740	2.2e-05	3.86e-06	4.21e-09	3.98e-06	2	191207609	INPP1;INPP1	TSS1500;TSS1500	0.000360911	0.000303889	2.62e-05	3.68e-27	0.0756861	0.00790877	9.90733e-20
cg16445423	2.49e-05	4.13e-06	4.22e-09	3.98e-06	2	98609870	TMEM131	Body	0.000357541	0.000321885	2.59e-05	1.81e-30	0.0813908	0.00779209	6.43726e-23
cg16617817	3.34e-05	5.5e-06	4.22e-09	3.98e-06	7	1582686	TMEM184A	3'UTR	0.000362451	0.000354156	2.63e-05	8.52e-35	0.0915647	0.00790601	3.50847e-27
cg24446326	-6.67e-06	1.23e-06	4.22e-09	3.98e-06	20	19952018	RIN2	Body	-0.000346275	-0.000267266	2.51e-05	1.59e-23	-0.0645656	0.0075189	1.91757e-16
cg26078407	-1.42e-05	2.38e-06	4.26e-09	4.01e-06	2	240225062	HDAC4	Body	-0.000361453	-0.000266257	2.63e-05	9.86e-22	-0.0634357	0.00786164	7.74367e-15
cg13257654	-1.85e-05	3.53e-06	4.32e-09	4.06e-06	8	42946331			-0.000367904	-0.000293235	2.67e-05	7.47e-25	-0.0715904	0.00799887	1.12565e-17
cg14324675	-1.61e-05	3.33e-06	4.4e-09	4.11e-06	6	31554848	LST1;LST1;LST1;LST1;LST1;LST1;LST1;LST1	Body;Body	-0.000367533	-0.000265482	2.68e-05	5.39e-21	-0.0625946	0.00801607	4.79166e-14
cg23320499	1.33e-05	2.34e-06	4.4e-09	4.11e-06	12	12659177	DUSP16	Body	0.000375731	0.000291891	2.74e-05	9.78e-24	0.0708363	0.00819756	1.14529e-16
cg06933796	7.93e-06	1.33e-06	4.44e-09	4.13e-06	1	23925874			0.000394172	0.000324092	2.86e-05	4.09e-26	0.0798066	0.008554	7.11584e-19
cg17852932	-1.51e-05	2.5e-06	4.44e-09	4.13e-06	5	131596064	PDLIM4;PDLIM4	Body;Body	-0.000368261	-0.00033413	2.67e-05	9.48e-31	-0.0846767	0.00804923	3.66691e-23
ch.9.107006705R	-5.86e-06	1.07e-06	4.54e-09	4.22e-06	9	107966884			-0.000340159	-0.000411062	2.48e-05	3.06e-48	-0.111232	0.0074396	5.517e-41
cg08403043	2.25e-05	3.78e-06	4.56e-09	4.23e-06	4	3417371	RGS12;RGS12;RGS12	Body;Body;Body	0.000354838	0.000419941	2.59e-05	1.16e-46	0.112907	0.00779716	4.35209e-39
cg22047295	-2.01e-05	3.47e-06	4.58e-09	4.24e-06	2	175462522	WIPF1;WIPF1	5'UTR;5'UTR	-0.000361691	-0.000402742	2.62e-05	1.87e-42	-0.10787	0.00792418	3.16618e-35
cg06234966	1.62e-05	2.59e-06	4.59e-09	4.24e-06	17	80050760	FASN	Body	0.000334557	0.000386971	2.44e-05	4.46e-45	0.103907	0.00733446	1.04792e-37
cg27394566	-9.13e-06	1.56e-06	4.63e-09	4.27e-06	14	105391635	PLD4	5'UTR	-0.000378139	-0.000230326	2.77e-05	1.29e-15	-0.0505793	0.00824786	2.03241e-09
cg13803234	-1.78e-05	2.93e-06	4.71e-09	4.31e-06	14	68830813	RAD51L1;RAD51L1;RAD51L1	Body;Body;Body	-0.000375667	-0.000247651	2.74e-05	6.77e-18	-0.0564869	0.00817295	1.87529e-11
cg19323289	-2.34e-05	3.92e-06	4.71e-09	4.31e-06	11	19463903	NAV2	Body	-0.000398361	-0.00030729	2.91e-05	2.28e-23	-0.0745036	0.00871683	2.35229e-16
cg06728055	-2.07e-05	3.41e-06	4.72e-09	4.31e-06	3	149294286	WWTR1;WWTR1;WWTR1	Body;Body;Body	-0.000338699	-0.000421012	2.47e-05	2.87e-50	-0.114853	0.00742402	2.3586e-43
cg14792180	-2.02e-05	3.66e-06	4.73e-09	4.31e-06	5	10632056	ANKRD33B	Body	-0.000355767	-0.000294087	2.59e-05	2.76e-26	-0.0725631	0.00775757	5.12732e-19
cg20964423	9.87e-06	1.72e-06	4.73e-09	4.31e-06	1	165513361	LOC400794;LRRC52	Body;TSS200	0.000378747	0.000185519	2.79e-05	9.65e-11	0.0365083	0.00829618	1.36955e-05
cg04706229	-6.47e-06	1.19e-06	4.77e-09	4.34e-06	14	50550589	C14orf183	Body	-0.000327732	-0.000321146	2.38e-05	1.64e-34	-0.0835765	0.00717853	3.54049e-27
cg24469729	2.7e-05	4.54e-06	4.87e-09	4.42e-06	7	27160520	HOXA3;HOXA3	5'UTR;TSS1500	0.000363533	0.000352718	2.65e-05	4.31e-34	0.0913546	0.00798768	1.21396e-26
cg10375300	1.25e-05	2.06e-06	4.89e-09	4.43e-06	1	14033779	PRDM2;PRDM2;PRDM2	5'UTR;5'UTR;5'UTR	0.000400291	0.000342308	2.92e-05	9.15e-28	0.0850524	0.0087683	3.08724e-20
cg13403636	7.35e-06	1.31e-06	4.9e-09	4.43e-06	9	127171934	PSMB7	Body	0.000351153	0.000312366	2.56e-05	1.31e-29	0.0788947	0.00769937	3.48266e-22
cg17209188	-4.3e-05	7.26e-06	5.04e-09	4.55e-06	7	23387396	IGF2BP3	Body	-0.000346264	-0.000400555	2.53e-05	6.85e-45	-0.107473	0.00758637	1.48831e-37
cg07127410	-2.2e-05	3.7e-06	5.05e-09	4.55e-06	22	29427851	ZNRF3	Body	-0.000376399	-0.0003329	2.75e-05	2.54e-29	-0.0840548	0.00823665	5.1852e-22
cg26282731	2.56e-05	4.35e-06	5.08e-09	4.57e-06	4	148939288	ARHGAP10	Body	0.000353902	0.000281517	2.59e-05	1.5e-24	0.0687799	0.00775995	1.99224e-17
cg07965566	-2.13e-05	3.56e-06	5.1e-09	4.57e-06	14	73934847			-0.000385953	-0.000259526	2.83e-05	1.95e-18	-0.0597009	0.00844881	6.53784e-12
cg22940022	1.76e-05	2.99e-06	5.12e-09	4.58e-06	7	99691200	MCM7;MIR25;MCM7	Body;Body;Body	0.000324242	0.00041339	2.38e-05	4.9e-52	0.112926	0.00712531	6.88526e-45
cg17921815	1.66e-05	2.86e-06	5.13e-09	4.58e-06	15	39869245			0.000408111	0.000281816	3e-05	2.99e-19	0.0660192	0.00897675	9.3476e-13
cg02268674	1.72e-05	2.88e-06	5.14e-09	4.58e-06	12	56524689	ESYT1	Body	0.000349492	0.000331923	2.55e-05	6.04e-33	0.0850445	0.00763966	2.14581e-25
cg11616560	7.77e-06	1.31e-06	5.17e-09	4.6e-06	17	36873351	MLLT6	Body	0.00035028	0.000259254	2.56e-05	9.66e-22	0.0615809	0.00765128	8.70088e-15
cg13530377	-1.17e-05	2.07e-06	5.19e-09	4.61e-06	2	235902088	SH3BP4	5'UTR	-0.000330173	-0.000291634	2.41e-05	3.63e-29	-0.0732217	0.00722125	1.04661e-21
cg14684434	2.2e-05	4.02e-06	5.21e-09	4.62e-06	5	53829957	SNX18;SNX18	Body;Body	0.000367625	0.000303638	2.68e-05	3.87e-26	0.0749605	0.00802501	5.89461e-19
cg20994118	-1.55e-05	2.58e-06	5.33e-09	4.71e-06	1	209780966	CAMK1G	Body	-0.000369781	-0.000342307	2.7e-05	1.67e-31	-0.0873876	0.00812088	4.70662e-24
cg18802138	-1.77e-05	2.93e-06	5.35e-09	4.72e-06	16	85981780			-0.000317052	-0.000287155	2.31e-05	2.55e-30	-0.0730245	0.00694603	4.91922e-23
cg04835431	1.36e-05	2.4e-06	5.39e-09	4.75e-06	14	105684005	BRF1;BRF1	Body;Body	0.000368124	0.000354325	2.69e-05	1.48e-33	0.0916239	0.00809667	3.60987e-26
cg14720543	2.43e-05	4.32e-06	5.41e-09	4.76e-06	3	11611878	VGLL4;VGLL4;VGLL4;VGLL4	Body;Body;Body;TSS1500	0.000377647	0.00023693	2.78e-05	2.46e-16	0.0529235	0.0082921	4.65293e-10
cg26804336	1.6e-05	2.71e-06	5.56e-09	4.88e-06	5	67521733	PIK3R1	TSS1500	0.000386839	0.000282872	2.84e-05	3.32e-21	0.067208	0.00848537	2.11441e-14
cg01556552	1.45e-05	2.61e-06	5.6e-09	4.9e-06	1	10695686			0.000356704	0.000243705	2.62e-05	7.47e-19	0.0563982	0.00781393	2.5337e-12
cg26192309	-2.42e-05	4.07e-06	5.64e-09	4.93e-06	1	211765568			-0.000369134	-0.000332668	2.7e-05	4.55e-30	-0.0843606	0.00813196	1.15419e-22
cg27109748	-2.74e-05	4.55e-06	5.69e-09	4.96e-06	7	2150016	MAD1L1;MAD1L1;MAD1L1	Body;Body;Body	-0.000390479	-0.000333066	2.86e-05	2.86e-27	-0.0836678	0.00860048	3.23756e-20
cg08367659	1.46e-05	2.44e-06	5.73e-09	4.99e-06	6	31601226	BAT2	1stExon	0.000363908	0.000339603	2.66e-05	8.82e-32	0.0865916	0.00796751	2.31018e-24
cg13410764	-3.17e-05	5.29e-06	5.79e-09	5.03e-06	9	90407888			-0.000353738	-0.000353815	2.59e-05	1.69e-35	-0.0922578	0.00780595	3.99571e-28
cg25423135	2.01e-05	3.27e-06	5.94e-09	5.14e-06	17	80054237	FASN	Body	0.000321896	0.000358485	2.37e-05	3.72e-42	0.0955272	0.00710516	8.11495e-35
cg27275374	1.72e-05	2.86e-06	5.94e-09	5.14e-06	7	47539765	TNS3	5'UTR	0.000378047	0.000343984	2.78e-05	1.77e-30	0.0874062	0.00834065	4.78016e-23
cg26101942	1.16e-05	2.04e-06	6.01e-09	5.19e-06	8	28232176	ZNF395	5'UTR	0.000383548	0.000355757	2.81e-05	1.95e-31	0.0907167	0.00845489	5.99972e-24
cg14976569	-1.62e-05	3.07e-06	6.02e-09	5.19e-06	19	4667105	C19orf10	Body	-0.000370535	-0.000268747	2.72e-05	6.86e-21	-0.0637021	0.00813049	3.94452e-14
cg10186605	-2.5e-05	4.09e-06	6.12e-09	5.26e-06	17	29667326	NF1;NF1	Body;Body	-0.000362954	-0.000296066	2.66e-05	2.71e-25	-0.0725822	0.00796811	4.10588e-18
cg02960777	-1.39e-05	2.61e-06	6.19e-09	5.3e-06	7	77562848	PHTF2;PHTF2;PHTF2	Body;Body;Body	-0.000359267	-0.000301933	2.63e-05	1.4e-26	-0.0748253	0.0078584	1.76806e-19
cg27332104	-1.94e-05	3.52e-06	6.19e-09	5.3e-06	15	52386161			-0.000386099	-0.000342491	2.84e-05	4.29e-29	-0.0864451	0.00848055	5.56344e-22
cg26689077	-1.78e-05	2.99e-06	6.22e-09	5.32e-06	12	53599806	ITGB7	5'UTR	-0.000357417	-0.000353511	2.62e-05	9.2e-35	-0.0922593	0.00790242	1.66582e-27
cg18041271	-1.07e-05	1.92e-06	6.34e-09	5.4e-06	8	11756069			-0.000346313	-0.000237348	2.55e-05	7.71e-19	-0.054971	0.00761032	2.52437e-12
cg20482145	-1.85e-05	3.16e-06	6.34e-09	5.4e-06	17	8525165	MYH10	Body	-0.000363693	-0.000295451	2.68e-05	3.65e-25	-0.072827	0.0080396	4.54843e-18
cg19753067	-1.39e-05	2.52e-06	6.38e-09	5.42e-06	X	118536722	SLC25A43	Body	-0.000385217	-0.000259884	2.84e-05	2.4e-18	-0.0597948	0.00847622	7.29616e-12
cg12187358	1.67e-05	2.77e-06	6.42e-09	5.44e-06	11	111420270	LAYN	Body	0.00036453	0.000267531	2.69e-05	3.56e-21	0.0636286	0.0080351	2.04236e-14
cg03545719	1.06e-05	1.71e-06	6.44e-09	5.44e-06	1	17751272	RCC2;RCC2	Body;Body	0.00035646	0.000340624	2.62e-05	6.51e-33	0.0876968	0.0078546	1.51922e-25
cg21340821	-1.02e-05	1.85e-06	6.44e-09	5.44e-06	2	134855457			-0.000334395	-0.000299797	2.45e-05	1.33e-29	-0.0756575	0.00735875	3.00066e-22
cg05396156	2.1e-05	3.44e-06	6.45e-09	5.44e-06	1	219497045			0.000370505	0.000314695	2.72e-05	4.32e-27	0.0782993	0.00815882	7.48577e-20
cg13492223	-1.13e-05	2.08e-06	6.47e-09	5.44e-06	19	5839901	FUT6;FUT6	TSS200;TSS200	-0.000338409	-0.000261901	2.49e-05	4.05e-23	-0.0632726	0.00744034	3.55994e-16
cg17239876	2.83e-05	4.81e-06	6.48e-09	5.44e-06	10	72311914	KIAA1274	Body	0.00034842	0.000298407	2.56e-05	1.76e-27	0.0744158	0.00767655	3.37132e-20
cg21918969	1.59e-05	2.57e-06	6.5e-09	5.44e-06	1	17751520	RCC2;RCC2	Body;Body	0.000327167	0.000404957	2.41e-05	5.71e-49	0.109908	0.00721276	4.76129e-42
cg18229196	-2.21e-05	3.9e-06	6.51e-09	5.44e-06	10	134827324			-0.000377633	-0.000297558	2.77e-05	6.66e-24	-0.0723795	0.00828821	6.52782e-17
cg04878644	5.16e-06	8.98e-07	6.52e-09	5.44e-06	6	32947885	BRD2;BRD2	Body	0.00036734	0.000290724	2.7e-05	4.85e-24	0.0709415	0.00809023	4.41376e-17
cg20402747	1.78e-05	2.94e-06	6.52e-09	5.44e-06	17	77954963	TBC1D16	Body	0.000347808	0.000376779	2.57e-05	5.69e-40	0.0996543	0.00773926	2.26285e-32
cg25190573	8.23e-06	1.32e-06	6.64e-09	5.52e-06	4	185721490	ACSL1;SLED1	Body;TSS1500	0.000353526	0.000382378	2.6e-05	4.81e-40	0.100923	0.00780477	1.77171e-32
cg05989693	-1.91e-05	3.37e-06	6.65e-09	5.52e-06	3	50376155	RASSF1;RASSF1;RASSF1;RASSF1	TSS1500;TSS1500;Body;Body	-0.000358315	-0.000312432	2.63e-05	3.44e-28	-0.0784849	0.007897	5.12773e-21
cg00372886	-1.5e-05	4.11e-06	6.67e-09	5.53e-06	6	30126176	TRIM10;TRIM10	TSS1500	-0.000398796	-0.000163036	2.98e-05	7.79e-08	-0.0279751	0.00878049	0.00155288
cg11992171	2.23e-05	3.6e-06	6.71e-09	5.55e-06	2	155550084			0.000353969	0.000296552	2.6e-05	2.05e-26	0.0733642	0.00779039	3.69307e-19
cg03386595	-1.68e-05	3.04e-06	6.73e-09	5.55e-06	1	48194304			-0.000366452	-0.000334862	2.69e-05	1.61e-30	-0.0851402	0.00806902	2.83232e-23
cg23019886	-1.7e-05	2.99e-06	6.73e-09	5.55e-06	12	6277045			-0.0003468	-0.000408182	2.55e-05	1.27e-45	-0.110654	0.00768615	1.05e-38
cg15625636	-1.23e-05	2.08e-06	6.74e-09	5.55e-06	14	88472437	GPR65	5'UTR	-0.000380359	-0.00024693	2.81e-05	4e-17	-0.0560681	0.00837668	7.16698e-11
cg26426690	-2.07e-05	3.7e-06	6.76e-09	5.55e-06	10	93861824	CPEB3	Body	-0.000345014	-0.000367354	2.53e-05	7.37e-39	-0.0969916	0.00760135	1.23963e-31
cg01884549	-3.35e-05	5.81e-06	6.78e-09	5.55e-06	12	116997308	MAP1LC3B2	5'UTR	-0.000374955	-0.00028586	2.76e-05	1.47e-22	-0.0686304	0.00820324	9.67269e-16
cg07560587	1.79e-05	2.96e-06	6.79e-09	5.55e-06	16	88016574	BANP;BANP	Body;Body	0.000329333	0.000422231	2.43e-05	8.01e-52	0.115612	0.00730795	6.07869e-45
cg21519872	1.92e-05	3.39e-06	6.79e-09	5.55e-06	17	76171657	TK1	Body	0.000359772	0.000323241	2.65e-05	8.86e-30	0.0818221	0.00793528	1.76513e-22
cg25928474	-7.48e-06	1.24e-06	6.82e-09	5.55e-06	17	48716301	ABCC3;ABCC3	Body;Body	-0.0003248	-0.000262811	2.39e-05	8.56e-25	-0.0646431	0.00716539	7.82986e-18
cg27401784	-7.72e-06	1.2e-06	6.82e-09	5.55e-06	1	46974443	DMBX1;DMBX1	Body;Body	-0.000367849	-0.000265492	2.71e-05	1.64e-20	-0.0624291	0.00808884	9.29028e-14
cg20505457	2.02e-05	3.7e-06	6.84e-09	5.56e-06	14	69388953	ACTN1;ACTN1;ACTN1	Body;Body;Body	0.000365929	0.000311706	2.69e-05	3.72e-27	0.0775287	0.00804477	5.72779e-20
cg17411016	-1.79e-05	2.98e-06	6.86e-09	5.56e-06	2	47100912			-0.000348111	-0.00035721	2.56e-05	9.24e-37	-0.0934238	0.00768131	2.03646e-29
cg06082906	-1.64e-05	2.78e-06	6.93e-09	5.61e-06	20	25277813	ABHD12;PYGB	Body;3'UTR	-0.000367021	-0.000238964	2.71e-05	3.18e-17	-0.0542401	0.00805777	5.58269e-11
cg07041720	-1.53e-05	2.6e-06	6.94e-09	5.61e-06	7	2556962	LFNG;LFNG	Body;TSS1500	-0.000370252	-0.000361691	2.72e-05	6.07e-34	-0.0937279	0.00816251	9.35904e-27
cg01637289	8.1e-06	1.47e-06	6.99e-09	5.64e-06	11	118769157	BCL9L	Body	0.000344417	0.000392012	2.54e-05	4.22e-43	0.104648	0.00761216	8.9718e-36
cg24411075	-9.5e-06	1.65e-06	7.07e-09	5.69e-06	1	158149705	CD1D	TSS200	-0.000365103	-0.000293763	2.69e-05	1.33e-24	-0.0719377	0.00807732	1.719e-17
cg27574071	1.89e-05	3.12e-06	7.08e-09	5.69e-06	4	1219498	CTBP1;CTBP1	Body;Body	0.000355282	0.000260725	2.63e-05	4.42e-21	0.0619679	0.00783526	2.24181e-14
cg00874032	-2.74e-05	4.87e-06	7.17e-09	5.75e-06	3	5095248			-0.000368408	-0.00029384	2.73e-05	3.66e-24	-0.0721947	0.00822903	3.68576e-17
cg20021790	-2.38e-05	4.03e-06	7.26e-09	5.81e-06	17	181288	RPH3AL	5'UTR	-0.000403257	-0.00024004	3e-05	1.06e-14	-0.0524438	0.00893271	8.6335e-09
cg09538129	1.64e-05	2.79e-06	7.28e-09	5.82e-06	7	99691888	MIR25;MCM7;MCM7;MIR106B;MIR93	TSS1500;Body;Body;TSS200;TSS1500	0.000329011	0.000388014	2.43e-05	1.37e-45	0.104411	0.00730993	3.83007e-38
cg01425762	-2.63e-05	4.7e-06	7.32e-09	5.84e-06	16	81666633	CMIP;CMIP	Body;Body	-0.000351669	-0.000341574	2.59e-05	1.42e-33	-0.0880784	0.00777957	4.06272e-26
cg27236007	-4.35e-06	7.55e-07	7.38e-09	5.87e-06	2	33755653	RASGRP3;RASGRP3;RASGRP3	Body;Body;Body	-0.000384224	-0.000278457	2.83e-05	1.19e-20	-0.0656088	0.00846225	6.87981e-14
cg15319027	1.45e-05	2.31e-06	7.44e-09	5.91e-06	6	72088126	MIR30C2	Body	0.000365215	0.000323283	2.7e-05	9.61e-29	0.0813136	0.00812114	2.16533e-21
cg25878366	1.04e-05	1.81e-06	7.6e-09	6.03e-06	11	12767438	TEAD1	5'UTR	0.000337975	0.000373259	2.5e-05	4.39e-41	0.0990685	0.00748855	9.1133e-34
cg23258717	2.41e-05	4.19e-06	7.62e-09	6.03e-06	3	195615577	TNK2;TNK2	Body;5'UTR	0.000393608	0.000277371	2.92e-05	1.5e-19	0.0649253	0.00873992	6.01099e-13
cg04184278	2.54e-05	4.32e-06	7.67e-09	6.06e-06	12	21757759	GYS2;GYS2	5'UTR;1stExon	0.000393429	0.000284093	2.91e-05	2.15e-20	0.0668642	0.00872114	1.23906e-13
cg10423607	-4.54e-05	7.77e-06	7.81e-09	6.16e-06	8	68418480	CPA6;CPA6	Body;Body	-0.000339616	-0.000319344	2.51e-05	9.41e-32	-0.0817214	0.00751409	1.74797e-24
cg00324748	1.09e-05	1.78e-06	7.83e-09	6.17e-06	10	80505324			0.000356697	0.000361378	2.63e-05	8.38e-36	0.094128	0.00787913	1.49114e-28
cg14939821	-3.15e-05	5.44e-06	7.94e-09	6.24e-06	10	128947230	DOCK1;FAM196A	Body;Body	-0.000340222	-0.00032051	2.51e-05	8.24e-32	-0.0819423	0.00749962	1.3443e-24
cg20707692	-2.16e-05	3.79e-06	7.97e-09	6.24e-06	2	19555572	OSR1	5'UTR	-0.000380111	-0.000300565	2.81e-05	8.27e-24	-0.073213	0.00841013	7.22241e-17
cg24254387	-4.52e-06	8.26e-07	7.97e-09	6.24e-06	1	45273495	BTBD19;TCTEX1D4	TSS1500;TSS1500	-0.000367875	-0.000362782	2.73e-05	3.05e-34	-0.0940835	0.00818902	6.18528e-27
cg07881496	-6.06e-06	1.34e-06	7.99e-09	6.25e-06	3	105733168			-0.00035533	-0.000323042	2.63e-05	6e-30	-0.0825409	0.00790016	5.73805e-23
cg01813672	8.35e-06	1.41e-06	8.04e-09	6.27e-06	2	240876920			0.000375295	0.0003007	2.78e-05	2.84e-24	0.0736054	0.00834709	2.97557e-17
cg27025384	1.72e-05	2.84e-06	8.08e-09	6.29e-06	5	90386331	GPR98;GPR98	Body;Body	0.000375694	0.000264754	2.79e-05	1.62e-19	0.0618864	0.00832695	6.18372e-13
cg21622464	1.1e-05	1.84e-06	8.1e-09	6.3e-06	17	56164461	DYNLL2	Body	0.000375376	0.000306758	2.78e-05	4.11e-25	0.0755472	0.00831748	4.08147e-18
cg06197966	-9.99e-06	1.71e-06	8.18e-09	6.35e-06	10	29948324	SVIL	5'UTR	-0.000357461	-0.000400247	2.64e-05	1.1e-41	-0.106739	0.00796086	2.27576e-34
cg03494277	1.72e-05	2.91e-06	8.2e-09	6.35e-06	7	101468709	CUX1;CUX1;CUX1	Body;Body;Body	0.000363488	0.000346523	2.69e-05	2.19e-32	0.0889224	0.00803929	4.06298e-25
cg25116792	6.63e-06	1.05e-06	8.21e-09	6.35e-06	3	161139981			0.000351099	0.000364623	2.6e-05	3.48e-37	0.0955308	0.0078223	1.27093e-29
cg17840501	1.51e-05	2.67e-06	8.27e-09	6.38e-06	17	75385086	SEPT9;SEPT9;SEPT9;SEPT9;SEPT9	5'UTR;5'UTR;Body;Body;Body	0.000356417	0.000269461	2.64e-05	5.27e-22	0.0646186	0.00789446	3.34584e-15
cg18733925	6.85e-06	1.28e-06	8.3e-09	6.38e-06	7	73602823	EIF4H;EIF4H	Body;Body	0.000341453	0.0003824	2.53e-05	1.24e-41	0.101649	0.00754739	1.65862e-34
cg24223942	1.02e-05	1.77e-06	8.3e-09	6.38e-06	17	29152934	CRLF3	TSS1500	0.00034511	0.000232433	2.57e-05	4.91e-18	0.053619	0.00766546	1.05434e-11
cg01026383	-1.47e-05	2.47e-06	8.31e-09	6.38e-06	6	32905012	HLA-DMB	Body;Body	-0.000369768	-0.000226945	2.75e-05	2.15e-15	-0.0503289	0.00820224	1.94698e-09
cg02813542	-1.97e-05	3.52e-06	8.4e-09	6.44e-06	11	33084877	TCP11L1;TCP11L1	Body;Body	-0.000240537	-0.000176952	1.78e-05	5.04e-21	-0.0420521	0.00530766	2.1838e-14
cg16774479	2.28e-05	3.98e-06	8.43e-09	6.45e-06	18	33529461			0.000356622	0.00024006	2.65e-05	4.7e-18	0.0550978	0.0079018	1.2535e-11
cg08085909	1.07e-05	1.79e-06	8.45e-09	6.46e-06	14	53390796	FERMT2;FERMT2;FERMT2	Body;Body;Body	0.000365284	0.000363437	2.7e-05	1.18e-34	0.0942204	0.00808512	2.08773e-27
cg20661303	1.25e-05	2.36e-06	8.56e-09	6.53e-06	1	226129561	LEFTY2	TSS1500	0.000362119	0.000304664	2.68e-05	2.69e-26	0.0755436	0.00802894	3.28435e-19
cg26165146	-1.64e-05	3.05e-06	8.62e-09	6.56e-06	12	27484656	ARNTL2	TSS1500	-0.000339031	-0.000341027	2.51e-05	3.04e-35	-0.0887678	0.00753659	5.7401e-28
cg12196045	-2.08e-05	3.82e-06	8.68e-09	6.6e-06	12	116997185	MAP1LC3B2;MAP1LC3B2	5'UTR;1stExon	-0.000363534	-0.000302917	2.7e-05	7.88e-26	-0.0751056	0.00805836	7.02797e-19
cg01044465	2.35e-05	3.95e-06	9e-09	6.83e-06	19	42914685	LIPE	Body	0.000313555	0.000365959	2.33e-05	2.85e-44	0.0984342	0.00700296	3.03325e-37
cg01120851	1.36e-05	2.36e-06	9.06e-09	6.86e-06	1	6657644	KLHL21	Body	0.000324844	0.000399009	2.42e-05	6.48e-48	0.108368	0.00724192	4.33676e-41
cg06508552	1.55e-05	2.68e-06	9.17e-09	6.93e-06	5	135363004			0.000362628	0.000305451	2.69e-05	2.86e-26	0.0757651	0.0080197	2.48941e-19
cg23247068	1.64e-05	2.71e-06	9.38e-09	7.08e-06	21	45144343	PDXK	Body	0.000359365	0.000343929	2.67e-05	2.13e-32	0.0883859	0.00799128	3.37796e-25
cg21812313	-1.42e-05	2.76e-06	9.5e-09	7.16e-06	1	94158618			-0.00034836	-0.000329995	2.58e-05	1.08e-31	-0.0846368	0.0077589	1.84664e-24
cg11938718	-2.57e-05	4.39e-06	9.6e-09	7.22e-06	2	10526453	HPCAL1;HPCAL1	5'UTR;5'UTR	-0.000353576	-0.000373774	2.63e-05	6.34e-38	-0.0984984	0.0079012	1.29397e-30
cg18214661	5.84e-06	1.13e-06	9.61e-09	7.22e-06	8	17471997	PDGFRL	Body	0.000358676	0.000187744	2.69e-05	1.1e-11	0.0383	0.00794413	2.06189e-06
cg03466587	-1.8e-05	3.27e-06	9.63e-09	7.22e-06	3	187704482			-0.000347069	-0.00041025	2.58e-05	5.48e-45	-0.111442	0.00775192	1.89865e-38
cg24140775	-1.11e-05	1.87e-06	9.73e-09	7.26e-06	19	55173997	LILRB4;LILRB4	TSS200;TSS200	-0.000389109	-0.000219579	2.92e-05	3.11e-13	-0.0467157	0.00865884	1.13944e-07
cg24137322	1.59e-05	2.7e-06	9.74e-09	7.26e-06	4	77484566	SHROOM3	Body	0.000363778	0.000301883	2.71e-05	1.68e-25	0.074748	0.00811212	1.44723e-18
cg15751131	-1.55e-05	2.7e-06	9.75e-09	7.26e-06	7	140090416	SLC37A3;SLC37A3	5'UTR;5'UTR	-0.000351685	-0.000325635	2.61e-05	1.35e-30	-0.0830151	0.00781225	1.70163e-23
cg15912732	-1.32e-05	2.26e-06	9.75e-09	7.26e-06	14	105255285	AKT1;AKT1;AKT1	Body;Body;Body	-0.00036493	-0.000253575	2.73e-05	7.29e-19	-0.05926	0.00814313	1.69877e-12
cg11580676	-1.09e-05	1.85e-06	9.96e-09	7.4e-06	1	156211415	BGLAP	TSS1500	-0.000345056	-0.000282097	2.57e-05	6.77e-25	-0.0695125	0.00768162	5.01391e-18
cg26110991	-2.18e-05	4.36e-06	1e-08	7.42e-06	21	45578724			-0.000365384	-0.000291477	2.72e-05	7.4e-24	-0.0712102	0.00814731	5.71212e-17
cg01179095	1.74e-05	3.02e-06	1.01e-08	7.46e-06	1	11900652	CLCN6	3'UTR	0.000318169	0.000437527	2.39e-05	4.95e-56	0.121294	0.00712401	4.4172e-50
cg02107316	6.48e-06	1.17e-06	1.01e-08	7.46e-06	17	45916907	SCRN2;SCRN2	Body;Body	0.000353937	0.000334961	2.64e-05	1.14e-31	0.0858553	0.00788522	1.61133e-24
cg13939602	-8.22e-06	1.52e-06	1.01e-08	7.46e-06	12	2467410	CACNA1C;CACNA1C;CACNA1C;CACNA1C;CACNA1C;CACNA1C;CACNA1C;CACNA1C;CACNA1C;CACNA1C;CACNA1C;CACNA1C;CACNA1C;CACNA1C;CACNA1C;CACNA1C;CACNA1C;CACNA1C;CACNA1C;CACNA1C;CACNA1C;CACNA1C;CACNA1C	Body;Body;Body;Body;Body;Body;Body;Body;Body;Body;Body;Body;Body;Body;Body;Body;Body;Body;Body;Body;Body;Body;Body	-0.000363361	-0.000341744	2.71e-05	2.6e-31	-0.0878155	0.00809843	2.43591e-24
cg01982788	1.59e-05	2.71e-06	1.02e-08	7.51e-06	12	56556339	SMARCC2;SMARCC2;SMARCC2	3'UTR;3'UTR;3'UTR	0.000351396	0.000307204	2.62e-05	9.44e-28	0.0771507	0.00785117	1.14237e-20
cg19249874	-7.22e-06	1.28e-06	1.02e-08	7.51e-06	7	28895537			-0.000369417	-0.000341109	2.75e-05	2.31e-30	-0.0870653	0.00827383	3.73388e-23
cg04588138	-1.48e-05	2.55e-06	1.03e-08	7.55e-06	10	3251149			-0.000348573	-0.000310564	2.59e-05	1.47e-28	-0.0782165	0.00776527	1.98507e-21
cg10521450	-1.95e-05	3.53e-06	1.03e-08	7.55e-06	10	105439280	SH3PXD2A	Body	-0.000347407	-0.00034986	2.59e-05	6.18e-35	-0.091015	0.00774385	7.85393e-28
cg00340958	1.59e-05	2.7e-06	1.05e-08	7.69e-06	20	48328658	B4GALT5	Body	0.000340129	0.000266897	2.54e-05	3.84e-23	0.0647885	0.00760374	2.74744e-16
cg10718914	1.57e-05	2.62e-06	1.06e-08	7.72e-06	3	38049067	PLCD1;PLCD1;PLCD1	3'UTR;Body;3'UTR	0.000355717	0.000296851	2.66e-05	1.2e-25	0.0735527	0.00796637	1.13608e-18
cg18231690	2.27e-05	3.9e-06	1.06e-08	7.72e-06	15	85294586	ZNF592	5'UTR	0.00038431	0.000324813	2.87e-05	3.36e-26	0.0807811	0.00859922	3.59396e-19
cg23682934	1.36e-05	2.36e-06	1.06e-08	7.72e-06	17	42885322	GJC1;GJC1	5'UTR;5'UTR	0.000337683	0.000287935	2.52e-05	1.38e-26	0.0718539	0.00756318	1.51524e-19
cg10842229	1.25e-05	2.21e-06	1.07e-08	7.77e-06	1	165513322	LOC400794;LRRC52	Body;TSS200	0.000352488	0.000245843	2.64e-05	6.73e-19	0.0572948	0.00787637	1.786e-12
cg19689330	-1.74e-05	3.94e-06	1.07e-08	7.77e-06	6	5512308	FARS2	Body;Body;TSS1500	-0.000345166	-0.000374228	2.58e-05	2.74e-39	-0.0991205	0.0077533	6.10148e-32
cg02515217	-4.34e-05	7.13e-06	1.09e-08	7.89e-06	17	57918600	MIR21	TSS200	-0.00035801	-0.000356271	2.67e-05	3.05e-34	-0.0924641	0.00802719	5.50164e-27
cg05446253	1.27e-05	2.18e-06	1.09e-08	7.89e-06	17	73498127	CASKIN2;CASKIN2	Body;Body	0.000328487	0.000382769	2.45e-05	6.2e-44	0.103044	0.00736525	6.63493e-37
cg07220650	1.36e-05	2.32e-06	1.11e-08	7.98e-06	1	2336575	PEX10;RER1;PEX10	3'UTR;3'UTR;3'UTR	0.000367943	0.000319012	2.75e-05	3.21e-27	0.0800108	0.00823505	3.07583e-20
cg07636338	2.09e-05	3.68e-06	1.11e-08	7.98e-06	19	46214108	FBXO46	3'UTR	0.000357326	0.000326541	2.67e-05	8.93e-30	0.0830892	0.00800027	1.07087e-22
cg19604703	-2.71e-05	4.74e-06	1.11e-08	7.98e-06	4	16261642			-0.000344823	-0.000337255	2.57e-05	3.22e-33	-0.0872888	0.00774324	6.08103e-26
cg23037321	-1.6e-05	2.83e-06	1.11e-08	7.98e-06	1	181003203	MR1	1stExon	-0.000380709	-0.000337669	2.84e-05	2.87e-28	-0.0853268	0.00853555	3.11295e-21
cg21419003	-1.11e-05	2.01e-06	1.13e-08	8.1e-06	1	112048205	ADORA3;ADORA3;ADORA3	Body;TSS1500;TSS1500	-0.000363575	-0.000240794	2.72e-05	2.49e-17	-0.0551359	0.00811382	3.62423e-11
cg05205842	1.79e-05	3.06e-06	1.13e-08	8.1e-06	4	38673130	KLF3	5'UTR	0.00033729	0.000281309	2.52e-05	1.8e-25	0.069867	0.00755266	1.23779e-18
cg15129183	-2.09e-05	4.5e-06	1.14e-08	8.13e-06	5	169760269	LOC257358	Body	-0.000350512	-0.000334387	2.62e-05	6.65e-32	-0.0858603	0.00784925	1.17068e-24
cg18747197	2.17e-05	3.78e-06	1.14e-08	8.13e-06	6	158110124		Body;Body	0.000385407	0.000230748	2.9e-05	1.57e-14	0.0502758	0.00862217	1.10342e-08
cg22365132	1.93e-05	3.68e-06	1.14e-08	8.13e-06	6	5205542	LYRM4;LYRM4;LYRM4	Body;Body	0.000350353	0.000291577	2.62e-05	1.86e-25	0.0721771	0.00784421	1.55438e-18
cg01592387	1.57e-05	2.56e-06	1.15e-08	8.17e-06	4	7774382	AFAP1;AFAP1;LOC84740	Body;Body;Body	0.000373065	0.000318394	2.8e-05	1.79e-26	0.0795098	0.00839151	1.71742e-19
cg09088625	-1.04e-05	1.79e-06	1.15e-08	8.17e-06	3	46246578	CCR1	5'UTR	-0.000384876	-0.000272134	2.89e-05	2.88e-19	-0.0638947	0.00860486	6.44643e-13
cg02349866	-2.59e-05	4.65e-06	1.16e-08	8.23e-06	15	90391877	AP3S2;AP3S2	Body;Body	-0.000329697	-0.000373545	2.47e-05	7.08e-42	-0.100047	0.00740677	6.19005e-35
cg18080303	3.11e-05	5.64e-06	1.19e-08	8.43e-06	6	112576342	LAMA4;LAMA4;LAMA4;LAMA4;LAMA4		0.000388831	0.000261102	2.92e-05	1.17e-17	0.0600349	0.00869296	1.8354e-11
cg01833890	-2.01e-05	3.61e-06	1.2e-08	8.45e-06	12	2564063	CACNA1C;CACNA1C;CACNA1C;CACNA1C;CACNA1C;CACNA1C;CACNA1C;CACNA1C;CACNA1C;CACNA1C;CACNA1C;CACNA1C;CACNA1C;CACNA1C;CACNA1C;CACNA1C;CACNA1C;CACNA1C;CACNA1C;CACNA1C;CACNA1C;CACNA1C;CACNA1C	Body;Body;Body;Body;Body;Body;Body;Body;Body;Body;Body;Body;Body;Body;Body;Body;Body;Body;Body;Body;Body;Body;Body	-0.000354967	-0.000299148	2.66e-05	6.61e-26	-0.0742329	0.0079369	5.5005e-19
cg04031093	-2.85e-05	5.69e-06	1.2e-08	8.45e-06	1	233027124			-0.000345037	-0.0003538	2.59e-05	9.39e-36	-0.0925576	0.00776112	1.58468e-28
cg11702866	-3.09e-05	5.24e-06	1.2e-08	8.45e-06	3	11267098	HRH1;HRH1;HRH1	5'UTR;TSS1500;5'UTR	-0.000360965	-0.000370201	2.7e-05	1.17e-35	-0.0967952	0.00811085	1.6232e-28
cg14019523	-1.04e-05	1.78e-06	1.2e-08	8.45e-06	14	94407033	ASB2	Body	-0.000347729	-0.000272889	2.6e-05	5.17e-23	-0.0662684	0.00777494	3.17159e-16
cg08848154	1.81e-05	3.1e-06	1.22e-08	8.55e-06	10	6278954			0.000349499	0.00041833	2.61e-05	1.32e-45	0.113678	0.00787929	8.75282e-39
cg14007090	-1.13e-05	2.11e-06	1.22e-08	8.55e-06	20	60915009	LAMA5	Body	-0.000355854	-0.000279253	2.67e-05	5.57e-23	-0.0678486	0.00797869	3.08006e-16
cg15601264	-2.56e-05	4.57e-06	1.22e-08	8.55e-06	17	54864697			-0.000304127	-0.000381127	2.28e-05	1.39e-48	-0.103697	0.0068496	9.44583e-42
ch.2.217478R	-1.18e-05	1.88e-06	1.23e-08	8.6e-06	2	8142529			-0.000353236	-0.000365192	2.65e-05	3.49e-36	-0.0961038	0.00794918	3.34348e-29
cg18409302	1.2e-05	2.09e-06	1.24e-08	8.65e-06	11	2397303	CD81	TSS1500	0.000372459	0.000251997	2.8e-05	8.26e-18	0.0581043	0.00834743	1.34781e-11
cg20436206	-9.64e-06	1.66e-06	1.24e-08	8.65e-06	5	146910671			-0.000364461	-0.000319402	2.73e-05	1.51e-27	-0.0804966	0.00817636	1.11383e-20
cg24686189	7.34e-06	1.37e-06	1.25e-08	8.7e-06	17	47913532			0.000359004	0.00027711	2.7e-05	2.72e-22	0.0670298	0.00804904	1.18227e-15
cg10385395	-1.53e-05	2.4e-06	1.26e-08	8.76e-06	13	113422556	ATP11A;ATP11A	Body;Body	-0.000285595	-0.000230555	2.14e-05	5.43e-24	-0.0564139	0.00640524	3.83765e-17
cg08115732	2.54e-05	4.53e-06	1.27e-08	8.8e-06	17	76171794	TK1	Body	0.000356569	0.000334829	2.68e-05	6.04e-31	0.0857251	0.00800783	6.63263e-24
cg13008174	-1.64e-05	3.08e-06	1.27e-08	8.8e-06	8	11640960	NEIL2;NEIL2;NEIL2;NEIL2	Body;Body;Body;Body	-0.000328493	-0.000300497	2.46e-05	1.31e-29	-0.0763451	0.00736121	1.36141e-22
cg08998657	-2.52e-05	4.48e-06	1.28e-08	8.83e-06	16	46893929			-0.000362345	-0.000293246	2.72e-05	4.29e-24	-0.0722997	0.00815805	2.16321e-17
cg09008589	1.85e-05	3.08e-06	1.28e-08	8.83e-06	7	42214329	GLI3	Body	0.00036652	0.000328166	2.75e-05	1.58e-28	0.0830833	0.00826871	1.85926e-21
cg22790839	-3.79e-05	6.56e-06	1.28e-08	8.83e-06	5	157883933			-0.000338606	-0.000336389	2.54e-05	8.11e-34	-0.0869477	0.00754228	8.12318e-27
cg17355042	1.37e-05	2.35e-06	1.3e-08	8.95e-06	17	7128557	ACADVL;ACADVL	3'UTR;3'UTR	0.000355805	0.000319024	2.67e-05	1.29e-28	0.0805858	0.0079822	1.29262e-21
cg14428166	-1.59e-05	2.83e-06	1.31e-08	9.01e-06	10	95123753	MYOF;MYOF	Body;Body	-0.000343973	-0.000241721	2.59e-05	5.63e-19	-0.0564585	0.00771366	1.25595e-12
cg03010301	1.95e-05	3.38e-06	1.32e-08	9.05e-06	19	52195499	MIR125A;MIR99B;NCRNA00085;MIRLET7E	TSS1500;TSS1500;TSS1500;TSS1500	0.00033787	0.000300296	2.54e-05	3.36e-28	0.0756906	0.00760524	3.67275e-21
cg09126279	-3.35e-05	6.1e-06	1.32e-08	9.05e-06	4	40675171			-0.000328207	-0.000402991	2.47e-05	4.88e-47	-0.109617	0.00741318	2.17359e-40
cg25580656	1.88e-05	3.18e-06	1.33e-08	9.07e-06	14	104197160	ZFYVE21	Body	0.000334354	0.000371936	2.52e-05	2.49e-40	0.0990243	0.00756079	2.97243e-33
cg08982827	2.56e-05	4.39e-06	1.33e-08	9.07e-06	11	66643572	PC;PC;PC	5'UTR;5'UTR;5'UTR	0.000364338	0.000310035	2.74e-05	3.21e-26	0.0772495	0.00818473	2.43424e-19
cg25581222	-2.53e-05	4.7e-06	1.33e-08	9.07e-06	15	64539239	CSNK1G1	Body	-0.000339716	-0.000360461	2.55e-05	1.41e-37	-0.0950033	0.00765124	1.64167e-30
cg11850468	-2.28e-05	4.48e-06	1.36e-08	9.23e-06	5	180231185	MGAT1;MGAT1;MGAT1;MGAT1;MGAT1	TSS1500;5'UTR;TSS1500;5'UTR;TSS1500	-0.000350519	-0.000266502	2.64e-05	1.13e-21	-0.0640897	0.00786158	4.47439e-15
cg11511096	2.59e-05	4.54e-06	1.36e-08	9.23e-06	12	47116635			0.000343277	0.000285609	2.58e-05	3.17e-25	0.0706111	0.00770066	2.14303e-18
cg26921611	1.51e-05	2.67e-06	1.36e-08	9.23e-06	8	37917868	EIF4EBP1	3'UTR	0.000354372	0.000311884	2.66e-05	1.21e-27	0.0784972	0.0079785	1.08989e-20
cg16921643	-3.76e-06	7.29e-07	1.37e-08	9.29e-06	8	135513489	ZFAT;ZFAT	Body;Body	-0.000386876	-0.000333899	2.91e-05	8.44e-27	-0.0838189	0.0087336	6.6914e-20
cg04270489	-3.04e-05	5.35e-06	1.38e-08	9.33e-06	11	85827505			-0.000355518	-0.000347908	2.67e-05	6.88e-33	-0.0900083	0.00802279	8.73476e-26
cg22428691	2.17e-05	3.91e-06	1.38e-08	9.33e-06	1	223926325	CAPN2;CAPN2	Body;Body	0.000359161	0.000307421	2.71e-05	2.55e-26	0.0766637	0.00813115	2.72661e-19
cg01622606	-1.11e-05	2.34e-06	1.39e-08	9.34e-06	2	38357409	C2orf58	TSS1500	-0.000344877	-0.000329973	2.59e-05	1.02e-31	-0.0848109	0.00776472	1.20257e-24
cg04136321	2.02e-05	3.42e-06	1.39e-08	9.34e-06	6	32093933	ATF6B;ATF6B	Body	0.000363537	0.00025671	2.74e-05	4.81e-19	0.0602369	0.00817503	9.63384e-13
cg13327911	-4.8e-05	8.55e-06	1.39e-08	9.34e-06	6	55965977	COL21A1		-0.000339228	-0.000384583	2.55e-05	1.82e-41	-0.102263	0.00760364	1.87435e-34
cg17928895	-1.9e-05	3.8e-06	1.39e-08	9.34e-06	20	57583091	CTSZ	TSS1500	-0.00034797	-0.000291983	2.62e-05	1.51e-25	-0.0723952	0.00781433	1.0273e-18
cg11690724	1.9e-05	3.2e-06	1.4e-08	9.37e-06	5	158475854	EBF1	Body	0.000342737	0.00036123	2.58e-05	5.02e-37	0.0949201	0.00772032	7.42335e-30
cg27074505	-2.38e-05	4.54e-06	1.4e-08	9.37e-06	2	37684473			-0.000378954	-0.000323273	2.86e-05	3.18e-26	-0.0806448	0.00858011	3.06548e-19
cg23757365	1.42e-05	2.42e-06	1.41e-08	9.4e-06	21	45751145	C21orf2	Body	0.000341889	0.000335646	2.57e-05	4.43e-33	0.0868658	0.00770173	5.12376e-26
cg09915729	9.93e-06	1.71e-06	1.41e-08	9.4e-06	10	121513707	INPP5F;INPP5F	Body;Body	0.000346636	0.000365034	2.6e-05	5.94e-37	0.0963441	0.00782898	5.91525e-30
cg03750034	-9.31e-06	1.67e-06	1.41e-08	9.4e-06	8	94430696			-0.000362765	-0.000281587	2.73e-05	2.56e-22	-0.0682465	0.00817964	1.1057e-15
cg11228758	2.3e-05	3.72e-06	1.42e-08	9.44e-06	1	65976172	LEPR;LEPR;LEPR	5'UTR;5'UTR;5'UTR	0.000360909	0.00033916	2.72e-05	9.21e-31	0.0862619	0.0081639	2.20959e-23
cg16678522	1.52e-05	2.65e-06	1.42e-08	9.44e-06	20	32149963	CBFA2T2;CBFA2T2;CBFA2T2	Body;TSS1500;TSS1500	0.000349085	0.0003007	2.63e-05	1.27e-26	0.0752786	0.00785715	8.99068e-20
cg21852842	1.45e-05	2.48e-06	1.43e-08	9.49e-06	7	1896827	MAD1L1;MAD1L1;MAD1L1	Body;Body;Body	0.000334864	0.000327712	2.52e-05	7.37e-33	0.0846763	0.00756515	1.07465e-25
cg05445326	-8.69e-06	1.63e-06	1.44e-08	9.54e-06	3	196065569	TM4SF19	TSS1500	-0.000355574	-0.000298993	2.67e-05	1.49e-25	-0.0742487	0.00798822	9.82931e-19
cg27620681	1.73e-05	3.04e-06	1.45e-08	9.59e-06	16	69349490	VPS4A	Body	0.000347673	0.000324729	2.62e-05	1.84e-30	0.0828927	0.00782639	2.06916e-23
cg15225418	1.22e-05	1.98e-06	1.46e-08	9.64e-06	6	31599760	BAT2	Body;TSS1500	0.000330714	0.000381095	2.49e-05	1.67e-42	0.10199	0.00749059	2.3904e-35
cg04536765	-1.14e-05	2.08e-06	1.47e-08	9.67e-06	6	31621761	BAT3;BAT3;BAT3	TSS200	-0.00034415	-0.000309792	2.59e-05	1.29e-28	-0.0784557	0.00774165	1.048e-21
cg05156582	1.37e-05	2.38e-06	1.47e-08	9.67e-06	1	2171253	SKI	Body	0.000370018	0.000350568	2.78e-05	4.37e-31	0.0899852	0.00832974	3.88281e-24
cg16536964	-1.38e-05	2.43e-06	1.47e-08	9.67e-06	8	16051412	MSR1;MSR1;MSR1	TSS1500;TSS1500;TSS1500	-0.000367838	-0.000247019	2.78e-05	2.09e-17	-0.0566613	0.00829507	3.16025e-11
cg18742785	2.9e-05	4.72e-06	1.49e-08	9.78e-06	15	100270048	LYSMD4	Body	0.000381269	0.000348433	2.88e-05	2.6e-29	0.0888634	0.00864086	2.32636e-22
cg09293560	1.62e-05	2.82e-06	1.5e-08	9.82e-06	7	150068240	REPIN1;REPIN1;REPIN1;REPIN1	TSS200;5'UTR;Body;5'UTR	0.000333412	0.000301662	2.51e-05	7.34e-29	0.0763834	0.00752204	7.52979e-22
cg12230883	1.2e-05	2.11e-06	1.5e-08	9.82e-06	3	184035527	EIF4G1;EIF4G1;EIF4G1;EIF4G1	Body;Body;5'UTR;Body	0.000353936	0.000365787	2.66e-05	1.05e-35	0.0955097	0.00801438	2.10626e-28
cg22785554	1.36e-05	2.29e-06	1.51e-08	9.87e-06	1	17751459	RCC2;RCC2	Body;Body	0.00031375	0.000395844	2.37e-05	1.09e-48	0.107916	0.00708554	3.02496e-42
cg14140874	1.08e-05	1.92e-06	1.52e-08	9.89e-06	11	75277124	SERPINH1	5'UTR	0.000346431	0.000243516	2.61e-05	6.9e-19	0.056699	0.00778044	1.6286e-12
cg05686467	8.51e-06	1.39e-06	1.52e-08	9.89e-06	11	124789005	HEPN1	TSS200	0.000335359	0.000337595	2.53e-05	2.54e-34	0.0877536	0.0075843	3.81908e-27
cg15076368	1.98e-05	3.6e-06	1.52e-08	9.89e-06	3	39224943	XIRP1	3'UTR	0.000340255	0.000277847	2.56e-05	3.37e-24	0.068113	0.00766166	2.19339e-17
cg07830160	-2.06e-05	3.59e-06	1.53e-08	9.94e-06	1	159880327			-0.000324784	-0.000376966	2.45e-05	6.07e-43	-0.101181	0.00737428	7.05911e-36
cg27118533	1.93e-05	3.2e-06	1.57e-08	1.02e-05	6	128344105	PTPRK;PTPRK	TSS1500	0.000374194	0.000315962	2.83e-05	1.21e-25	0.0786107	0.00848481	9.24938e-19
cg08695558	2.04e-05	3.57e-06	1.59e-08	1.03e-05	22	46507614	MIRLET7A3;LOC400931	TSS1500;Body	0.000340986	0.000340223	2.59e-05	1.07e-33	0.0885569	0.00777691	1.87596e-26
cg04370247	-1.66e-05	3.1e-06	1.6e-08	1.04e-05	10	126308552	FAM53B	3'UTR	-0.000345035	-0.000329439	2.6e-05	2.04e-31	-0.084813	0.00780193	1.88729e-24
cg25812095	1.73e-05	3e-06	1.61e-08	1.04e-05	2	144998514	GTDC1;GTDC1	5'UTR;5'UTR	0.000342134	0.000238994	2.6e-05	1.48e-18	0.0559289	0.00776596	2.58966e-12
cg27660627	1.67e-05	2.83e-06	1.62e-08	1.04e-05	16	89461803	ANKRD11	5'UTR	0.000345342	0.000298794	2.61e-05	1.36e-26	0.0750598	0.00779332	6.17544e-20
cg24366665	-1.11e-05	1.93e-06	1.62e-08	1.04e-05	13	31371618			-0.000366857	-0.000298941	2.78e-05	4.13e-24	-0.0736876	0.00830716	2.0618e-17
cg08198071	-1.64e-05	3.19e-06	1.63e-08	1.05e-05	2	109742356			-0.000370809	-0.000305744	2.81e-05	1.52e-24	-0.0753837	0.00838255	8.14809e-18
cg11061434	1.78e-05	3.27e-06	1.63e-08	1.05e-05	5	167614990	ODZ2	Body	0.000407997	0.00025459	3.11e-05	3.12e-15	0.0571101	0.00926007	1.62664e-09
cg13422817	1.35e-05	2.67e-06	1.63e-08	1.05e-05	12	4550927	FGF6	Body	0.000368726	0.000256671	2.79e-05	1.81e-18	0.0596628	0.00832757	3.61186e-12
cg08616585	-1.15e-05	2.14e-06	1.64e-08	1.05e-05	16	68774986	CDH1	Body	-0.000338255	-0.000294521	2.56e-05	6.63e-27	-0.0738406	0.00764872	4.80608e-20
cg23525708	2.18e-05	3.9e-06	1.64e-08	1.05e-05	14	70152683	KIAA0247	Body	0.000352704	0.000342463	2.67e-05	3.01e-32	0.088365	0.00798767	5.82296e-25
cg04212021	-2.44e-05	4.71e-06	1.65e-08	1.05e-05	5	180231084	MGAT1;MGAT1;MGAT1;MGAT1;MGAT1	5'UTR;TSS200;TSS1500;5'UTR;TSS200	-0.000349866	-0.000290341	2.65e-05	7.39e-25	-0.07164	0.00790676	5.25371e-18
cg09179691	-1.71e-05	2.95e-06	1.65e-08	1.05e-05	20	35094251	DLGAP4;DLGAP4;DLGAP4	Body;5'UTR;Body	-0.000362508	-0.000274623	2.74e-05	2.61e-21	-0.0658977	0.00816743	7.89095e-15
cg19640821	-1.59e-05	3.72e-06	1.65e-08	1.05e-05	19	18503517	LRRC25	Body	-0.000340478	-0.000292181	2.57e-05	2.94e-26	-0.0729606	0.00769943	1.99875e-19
cg10927968	-1.71e-05	3e-06	1.67e-08	1.06e-05	11	1807333			-0.000329839	-0.000294864	2.49e-05	3.88e-28	-0.0744642	0.00742919	2.46752e-21
cg12890430	7.58e-06	1.29e-06	1.67e-08	1.06e-05	2	16420617			0.000346939	0.00037539	2.62e-05	2.78e-38	0.0991862	0.00785167	2.73622e-31
cg03986574	1.42e-05	2.44e-06	1.69e-08	1.07e-05	11	64544080	SF1;SF1;SF1;SF1	Body;Body;Body;Body	0.000354144	0.000257546	2.69e-05	7.4e-20	0.060723	0.00800004	2.09142e-13
cg05463136	8.71e-06	1.52e-06	1.7e-08	1.07e-05	3	16286371			0.000345924	0.000390183	2.62e-05	6.11e-41	0.104803	0.00785115	2.4591e-34
cg22185977	-1.87e-05	3.46e-06	1.7e-08	1.07e-05	5	1518133	LPCAT1	Body	-0.000350736	-0.000328835	2.65e-05	2.29e-30	-0.0843536	0.00797215	2.11723e-23
cg23217778	1.33e-05	2.28e-06	1.73e-08	1.09e-05	10	131663082	EBF3	Body	0.000351377	0.000254384	2.67e-05	1.13e-19	0.0600975	0.00795478	2.67106e-13
cg18563860	-1.5e-05	2.75e-06	1.74e-08	1.1e-05	20	57583391	CTSZ	TSS1500	-0.000328529	-0.000282146	2.48e-05	2.36e-26	-0.0706524	0.00742969	1.49142e-19
cg04833878	1.6e-05	2.76e-06	1.75e-08	1.1e-05	14	104167610	KLC1;XRCC3;XRCC3;KLC1;XRCC3	3'UTR;Body;Body;3'UTR;Body	0.000330673	0.000379131	2.51e-05	7.2e-42	0.101132	0.00753806	1.2191e-34
ch.20.19661794R	-7.74e-07	1.44e-07	1.75e-08	1.1e-05	20	19713794			-0.000381411	-0.00029152	2.9e-05	1.6e-21	-0.0703886	0.00865531	4.78284e-15
cg16047279	-2.72e-05	4.74e-06	1.76e-08	1.1e-05	17	38717242	CCR7	Body	-0.000349008	-0.000320312	2.65e-05	4.85e-29	-0.0815562	0.0079158	2.75904e-22
cg12787553	-1.91e-05	3.61e-06	1.76e-08	1.1e-05	20	57583188	CTSZ	TSS1500	-0.000361445	-0.000304014	2.74e-05	2.5e-25	-0.0755002	0.00820478	1.68564e-18
cg10354495	2.61e-05	4.63e-06	1.77e-08	1.11e-05	2	69665232	NFU1;NFU1;NFU1;NFU1	TSS1500;TSS1500;TSS1500;TSS1500	0.0003585	0.000258919	2.72e-05	1.42e-19	0.0611164	0.00809304	2.82369e-13
cg13718141	-1.13e-05	2.04e-06	1.77e-08	1.11e-05	9	37926346	SHB	Body	-0.000341739	-0.000284509	2.57e-05	3e-25	-0.070883	0.00765856	1.13891e-18
cg14622996	-1.35e-05	2.37e-06	1.8e-08	1.12e-05	6	32109801			-0.000353057	-0.000262732	2.69e-05	1.49e-20	-0.0629341	0.00800923	3.22073e-14
cg19215110	2.28e-05	3.95e-06	1.81e-08	1.13e-05	6	30850913	DDR1;DDR1	TSS1500;TSS1500	0.000373517	0.000257607	2.85e-05	4.57e-18	0.0599221	0.00846926	6.05429e-12
cg15742700	-1.16e-05	2.21e-06	1.86e-08	1.16e-05	8	11350853	BLK	TSS1500	-0.000348524	-0.00026066	2.65e-05	1.03e-20	-0.0623004	0.00787825	2.49871e-14
cg24055855	-1.22e-05	2.26e-06	1.86e-08	1.16e-05	17	1535293			-0.000382185	-0.000230154	2.92e-05	2.95e-14	-0.0514271	0.00869664	7.00399e-09
cg03597159	-1.71e-05	3.02e-06	1.87e-08	1.16e-05	4	140910561	MAML3	Body	-0.000350408	-0.00034872	2.66e-05	2.8e-33	-0.0913777	0.00801531	1.61339e-26
cg08279097	3.32e-05	6.13e-06	1.87e-08	1.16e-05	1	114455336	DCLRE1B	3'UTR	0.000376789	0.000259634	2.87e-05	5.33e-18	0.0603013	0.00854302	7.13538e-12
cg21095673	2.56e-05	4.92e-06	1.89e-08	1.17e-05	7	105478993	ATXN7L1;ATXN7L1	Body;Body	0.000380881	0.00028676	2.88e-05	3.5e-21	0.0687038	0.00854616	9.23855e-15
cg00127408	1.95e-05	3.56e-06	1.92e-08	1.18e-05	9	139420471	NOTCH1	Body	0.00033913	0.000311648	2.58e-05	3.14e-29	0.0792491	0.00766635	1.8137e-22
cg11277662	-1.82e-05	4.18e-06	1.92e-08	1.18e-05	8	143408047	TSNARE1	Body	-0.000347369	-0.00025364	2.65e-05	7.81e-20	-0.0603952	0.00790497	1.43617e-13
cg27145347	-2.41e-05	4.23e-06	1.92e-08	1.18e-05	11	67795659	ALDH3B1;ALDH3B1;ALDH3B1	3'UTR;3'UTR;3'UTR	-0.000359122	-0.000311724	2.73e-05	1.43e-26	-0.0784249	0.00816065	6.52772e-20
cg21090033	-2.47e-05	4.37e-06	1.93e-08	1.19e-05	3	196065357	TM4SF19	TSS200	-0.000324518	-0.000294867	2.46e-05	1.42e-28	-0.0749634	0.00738789	9.73474e-22
cg23082657	2.06e-05	4.04e-06	1.93e-08	1.19e-05	19	15226044	ILVBL	3'UTR	0.000361405	0.000283342	2.75e-05	2.06e-22	0.0687741	0.00818007	6.7361e-16
cg01928231	8.5e-06	1.48e-06	1.94e-08	1.19e-05	6	3502698		Body;Body	0.000396128	0.000272172	3.02e-05	6.75e-18	0.0631481	0.00896932	7.9911e-12
cg03513643	1.46e-05	2.63e-06	1.95e-08	1.19e-05	8	145536188	HSF1	Body	0.000321046	0.000389553	2.44e-05	2.82e-45	0.105572	0.00731106	9.31035e-39
cg05508862	-1.61e-05	2.87e-06	1.95e-08	1.19e-05	17	18885437	SLC5A10;FAM83G;SLC5A10	Body;Body;Body	-0.000380697	-0.000279952	2.91e-05	4.9e-20	-0.066933	0.00868978	8.922e-14
cg04574724	2.43e-05	4.23e-06	1.97e-08	1.2e-05	21	46768057			0.000362284	0.000248437	2.77e-05	9.66e-18	0.0575554	0.00825084	1.16816e-11
cg24777710	8.93e-06	1.54e-06	1.98e-08	1.2e-05	7	127636733	C7orf54;SND1	TSS1500;Body	0.000367859	0.000354585	2.8e-05	1.52e-31	0.091438	0.00840764	1.74966e-24
cg08119655	2.14e-05	3.94e-06	1.98e-08	1.2e-05	11	7595925	PPFIBP2	Body	0.000367866	0.00025584	2.81e-05	3.25e-18	0.05975	0.00838706	4.53053e-12
cg12955084	-1.9e-05	3.62e-06	1.98e-08	1.2e-05	19	41886265	TMEM91;TMEM91;TMEM91;TMEM91;TMEM91;TMEM91	Body;Body;Body;Body;Body;Body	-0.0003353	-0.000342539	2.55e-05	1.4e-34	-0.089719	0.00766345	1.11891e-27
cg12180551	2.93e-05	5.92e-06	1.99e-08	1.21e-05	1	56975583	PPAP2B;PPAP2B	Body;Body	0.000371403	0.000271345	2.83e-05	7.43e-20	0.0643522	0.00841527	1.43615e-13
cg13178361	1.65e-05	2.85e-06	2.04e-08	1.24e-05	1	162532502	UAP1	5'UTR	0.000336797	0.000302755	2.56e-05	5.37e-28	0.0766556	0.00767797	3.31307e-21
cg19190487	1.03e-05	2.23e-06	2.04e-08	1.24e-05	21	35201906	ITSN1;ITSN1	Body;Body	0.00035627	0.000333312	2.71e-05	5.41e-30	0.0853719	0.00811789	3.56266e-23
cg21301258	1.44e-05	3.03e-06	2.05e-08	1.24e-05	21	35898717	RCAN1;RCAN1;RCAN1	5'UTR;Body;Body	0.00036143	0.000304886	2.76e-05	3.05e-25	0.0759222	0.00826053	1.68379e-18
cg26110562	1.48e-05	2.62e-06	2.06e-08	1.24e-05	2	236877461	AGAP1;AGAP1	Body;Body	0.000366448	0.000331493	2.79e-05	2.47e-28	0.0840792	0.00835598	1.5789e-21
cg13918433	1.65e-05	2.77e-06	2.08e-08	1.25e-05	7	115779350			0.000360308	0.000322196	2.74e-05	8.55e-28	0.0811159	0.00821232	7.69753e-21
cg01827999	1.8e-05	3.48e-06	2.09e-08	1.26e-05	17	17791914	TOM1L2;TOM1L2	Body;Body	0.000350694	0.000248525	2.68e-05	8.42e-19	0.0582504	0.00795649	1.30632e-12
cg03486379	1.66e-05	3.45e-06	2.09e-08	1.26e-05	10	34391256			0.000362752	0.000295315	2.77e-05	8.93e-24	0.072636	0.00826541	3.93534e-17
cg07851374	-7.41e-06	1.46e-06	2.1e-08	1.26e-05	13	76723380			-0.00036604	-0.000336327	2.79e-05	4.62e-29	-0.085772	0.00835291	3.08187e-22
cg16885861	2.27e-05	4.67e-06	2.12e-08	1.27e-05	11	2401346	CD81	Body	0.000377514	0.00024621	2.89e-05	2.63e-16	0.0560302	0.00857835	1.85853e-10
cg18615133	-1.7e-05	3.59e-06	2.13e-08	1.28e-05	12	116997095	MAP1LC3B2	TSS200	-0.000339707	-0.000309644	2.59e-05	1.11e-28	-0.0786065	0.00772916	7.23355e-22
cg05234415	2.26e-05	4.08e-06	2.14e-08	1.28e-05	19	38743744	PPP1R14A	Body	0.000373763	0.000259062	2.86e-05	4.48e-18	0.060276	0.00850426	5.86345e-12
cg02022491	2.26e-05	3.98e-06	2.18e-08	1.3e-05	17	2323612	METT10D	Body	0.000378159	0.000287869	2.89e-05	3.31e-21	0.0693588	0.00856673	6.47918e-15
cg10262662	1.55e-05	2.67e-06	2.19e-08	1.31e-05	16	70721696	VAC14	3'UTR	0.000383394	0.000254748	2.94e-05	8.71e-17	0.0583833	0.00872295	6.85245e-11
cg12446088	1.7e-05	3.48e-06	2.19e-08	1.31e-05	1	245730665	KIF26B	Body	0.000369517	0.000273458	2.82e-05	3.41e-20	0.0651167	0.00838646	6.64374e-14
cg05078817	2e-05	3.88e-06	2.2e-08	1.31e-05	14	95477480			0.000364325	0.000304046	2.78e-05	1.06e-24	0.0752449	0.00829751	4.79676e-18
cg02376018	1.59e-05	2.7e-06	2.22e-08	1.32e-05	3	187453520	BCL6;BCL6;BCL6	5'UTR;5'UTR;TSS1500	0.000367202	0.000351135	2.82e-05	1.06e-30	0.0899514	0.00841908	8.74719e-24
cg08122953	2.69e-05	5.1e-06	2.23e-08	1.32e-05	16	88953444	CBFA2T3;CBFA2T3	Body;Body	0.000333041	0.000289539	2.56e-05	4.83e-26	0.0725123	0.00766897	2.46606e-19
cg25769315	1.76e-05	3.45e-06	2.23e-08	1.32e-05	4	53708502			0.000347848	0.000285462	2.66e-05	5.18e-24	0.0703054	0.00791725	1.97705e-17
cg26861995	-1.82e-05	3.85e-06	2.23e-08	1.32e-05	3	127831673	RUVBL1	Body	-0.000362907	-0.000363841	2.77e-05	2.41e-33	-0.0947366	0.0083106	1.99659e-26
cg14953379	-1.05e-05	1.68e-06	2.24e-08	1.32e-05	7	141285961	AGK	Body	-0.000368577	-0.000293929	2.82e-05	7.57e-23	-0.0716946	0.00840849	2.81843e-16
cg09058554	1.59e-05	2.84e-06	2.25e-08	1.33e-05	1	9600721	SLC25A33	Body	0.00038157	0.000297049	2.92e-05	6.67e-22	0.0721561	0.00876756	2.20706e-15
cg05621131	2.01e-05	3.64e-06	2.27e-08	1.34e-05	11	62444106	UBXN1	3'UTR	0.000318745	0.00035166	2.44e-05	7.01e-39	0.0932894	0.00729423	5.65341e-32
cg16958939	-1.61e-05	2.95e-06	2.27e-08	1.34e-05	6	7225223	RREB1;RREB1;RREB1;RREB1	Body	-0.000362716	-0.000288016	2.77e-05	1.06e-22	-0.070256	0.00827011	3.32185e-16
cg03778207	3.06e-05	5.63e-06	2.31e-08	1.36e-05	11	86230664	ME3;ME3;ME3	Body;Body;Body	0.000380654	0.000233357	2.93e-05	1.4e-14	0.0516025	0.00867487	5.68017e-09
cg11657323	2.26e-05	3.9e-06	2.31e-08	1.36e-05	11	64116250	CCDC88B	Body	0.000356567	0.000289279	2.73e-05	1.64e-23	0.0710387	0.00814677	6.09779e-17
cg08726863	-1.1e-05	2.05e-06	2.32e-08	1.36e-05	2	128458401	SFT2D3	TSS200	-0.000341128	-0.000262062	2.61e-05	2.03e-21	-0.0632188	0.00776574	4.68216e-15
cg07960624	-2.17e-05	3.82e-06	2.33e-08	1.36e-05	8	119208486	SAMD12	3'UTR	-0.000344675	-0.000374412	2.64e-05	7.28e-38	-0.0994559	0.00791479	4.50362e-31
cg21966860	1.38e-05	2.41e-06	2.33e-08	1.36e-05	8	145538097	HSF1	3'UTR	0.000318645	0.000321954	2.44e-05	8.92e-34	0.0837758	0.00729406	8.25967e-27
cg24632944	1.13e-05	1.99e-06	2.38e-08	1.39e-05	3	13664715	FBLN2;FBLN2;FBLN2	Body;Body;Body	0.000344601	0.000317669	2.63e-05	4.98e-29	0.0808495	0.00787233	3.29994e-22
cg02552079	7.25e-06	1.39e-06	2.4e-08	1.4e-05	4	1220951	CTBP1;CTBP1	Body;Body	0.000337886	0.000368772	2.59e-05	4.59e-38	0.0980834	0.00776574	2.36081e-31
cg04499011	1.38e-05	2.41e-06	2.4e-08	1.4e-05	6	36972127	FGD2	TSS1500	0.000362585	0.000272883	2.77e-05	1.17e-20	0.0653508	0.00824631	2.02295e-14
cg03378645	1.16e-05	2.05e-06	2.43e-08	1.41e-05	16	81659528	CMIP;CMIP	Body;Body	0.00035028	0.000236481	2.69e-05	3.8e-17	0.0545139	0.00799694	3.26164e-11
cg06785712	7.69e-06	1.5e-06	2.43e-08	1.41e-05	1	86888624	CLCA2	TSS1500	0.000343829	0.000207121	2.65e-05	4.58e-14	0.0455638	0.00787205	1.4119e-08
cg07407754	1.15e-05	1.95e-06	2.44e-08	1.41e-05	11	73720406	UCP3;UCP3	TSS200;TSS200	0.000366907	0.000336585	2.81e-05	9.22e-29	0.0855751	0.00839404	5.47108e-22
cg16230060	1.57e-05	2.64e-06	2.44e-08	1.41e-05	5	80530213	RNU5E;RNU5D;CKMT2;CKMT2;CKMT2	Body;Body;5'UTR;5'UTR;5'UTR	0.000373022	0.000285343	2.86e-05	3.39e-21	0.0686578	0.00851593	7.76152e-15
cg01742428	-7.76e-06	1.33e-06	2.46e-08	1.42e-05	6	116782500	FAM26F	TSS1500	-0.000355133	-0.0002711	2.72e-05	3.85e-21	-0.0652173	0.00809572	8.30344e-15
cg26434328	4.47e-06	8.53e-07	2.47e-08	1.43e-05	14	103377010			0.00037954	0.000306228	2.91e-05	4.06e-23	0.0751701	0.00868454	1.15623e-16
cg04137004	-8.83e-06	1.77e-06	2.49e-08	1.44e-05	11	13140079			-0.000340854	-0.000292655	2.61e-05	9.79e-26	-0.073	0.00778555	4.3284e-19
cg18944014	1.26e-05	2.13e-06	2.5e-08	1.44e-05	2	239799440	TWIST2	3'UTR	0.000373361	0.000329991	2.86e-05	5.91e-27	0.0827724	0.0085497	4.22353e-20
cg11959316	1.68e-05	2.97e-06	2.51e-08	1.44e-05	1	57001742	PPAP2B;PPAP2B	Body;Body	0.000356652	0.000363348	2.73e-05	4.57e-34	0.0949372	0.00817271	2.19108e-27
cg21411490	7.16e-06	1.26e-06	2.51e-08	1.44e-05	22	31739936	PATZ1;PATZ1;PATZ1;PATZ1	Body;Body;Body;Body	0.000341322	0.000243061	2.62e-05	9.99e-19	0.0574265	0.00782186	1.08815e-12
cg06111140	1.83e-05	3.44e-06	2.52e-08	1.45e-05	7	158575756	ESYT2	Body	0.000342812	0.000281281	2.63e-05	7.9e-24	0.0692465	0.00783009	2.69857e-17
cg10255237	-3.14e-05	5.95e-06	2.54e-08	1.45e-05	12	90150622			-0.000326778	-0.000350912	2.51e-05	4.93e-37	-0.0925808	0.00750805	4.06425e-30
cg02047601	-6.47e-06	1.06e-06	2.54e-08	1.45e-05	10	135107088	TUBGCP2	Body	-0.000336741	-0.000311715	2.58e-05	4.43e-29	-0.0795407	0.00775714	4.38191e-22
cg04640975	1.13e-05	1.89e-06	2.54e-08	1.45e-05	19	3464991			0.00034116	0.000386855	2.61e-05	3.12e-40	0.103233	0.00784305	2.31717e-33
cg03039127	-3.18e-06	6.3e-07	2.55e-08	1.46e-05	3	100123156	LNP1	5'UTR	-0.000369106	-0.000326286	2.83e-05	5.4e-27	-0.0822721	0.00847835	3.00606e-20
cg11883141	-1.49e-05	3e-06	2.56e-08	1.46e-05	8	134081000	TG;SLA;SLA	Body;Body;5'UTR	-0.000334634	-0.000334584	2.57e-05	5.87e-33	-0.0870067	0.00770897	5.44346e-26
cg15242225	-2.64e-05	5.84e-06	2.57e-08	1.46e-05	21	36421857	RUNX1	TSS1500	-0.000350648	-0.000299139	2.69e-05	2.07e-25	-0.0744472	0.00801832	9.29634e-19
cg07044414	1.48e-05	2.6e-06	2.58e-08	1.47e-05	17	73316622	GRB2;GRB2	Body;Body	0.000332185	0.000391297	2.55e-05	9.34e-43	0.105229	0.00764275	5.40334e-36
cg05715492	1.71e-05	3.02e-06	2.59e-08	1.47e-05	7	98991138	ARPC1B	Body	0.000330036	0.000298114	2.53e-05	5.83e-28	0.0756971	0.00756872	2.9601e-21
cg12433486	-2.55e-05	4.53e-06	2.59e-08	1.47e-05	15	72520804	PKM2;PKM2;PKM2	5'UTR;5'UTR;5'UTR	-0.000347216	-0.00035211	2.69e-05	3.1e-33	-0.0914124	0.00801841	2.00977e-26
cg19464524	-1.92e-05	3.67e-06	2.6e-08	1.47e-05	10	93870321	CPEB3	Body	-0.000324234	-0.000343545	2.49e-05	3.45e-36	-0.0904977	0.00745817	2.60223e-29
cg26740525	1.62e-05	2.8e-06	2.6e-08	1.47e-05	6	7217152	RREB1;RREB1;RREB1;RREB1	TSS1500	0.000354812	0.00030165	2.72e-05	2.81e-25	0.0750782	0.00813701	1.2513e-18
cg03124510	1.66e-05	2.83e-06	2.63e-08	1.49e-05	10	6216434	PFKFB3	Body	0.000330336	0.000381313	2.54e-05	2.1e-41	0.102197	0.00759617	9.71742e-35
cg14928452	1.64e-05	2.97e-06	2.66e-08	1.5e-05	3	37814797	ITGA9	Body	0.000347882	0.000331864	2.67e-05	1.55e-30	0.0851673	0.00795864	8.44164e-24
cg12218126	3.26e-05	5.49e-06	2.67e-08	1.51e-05	19	42912486	LIPE	Body	0.000307259	0.000354572	2.37e-05	3.05e-41	0.0952213	0.00708874	1.18873e-34
cg25666403	-1.74e-05	3.32e-06	2.68e-08	1.51e-05	22	30662994	OSM	TSS200	-0.000325309	-0.000289819	2.5e-05	2.8e-27	-0.0730799	0.00745619	1.48246e-20
cg17315964	1.63e-05	3.02e-06	2.69e-08	1.51e-05	5	176956734	FAM193B;FAM193B	Body;Body	0.000314269	0.000305536	2.42e-05	1.72e-31	0.0789032	0.00721947	1.1299e-24
cg23053961	2.05e-05	3.86e-06	2.73e-08	1.53e-05	9	4300432	GLIS3	TSS1500	0.000374617	0.000241112	2.89e-05	1.1e-15	0.0547206	0.00860203	5.21323e-10
cg03199996	1.61e-05	2.86e-06	2.75e-08	1.54e-05	20	49211573	FAM65C	Body	0.000352291	0.000213384	2.72e-05	3.9e-14	0.0468431	0.00809816	1.42694e-08
cg04387658	-1.36e-05	2.51e-06	2.75e-08	1.54e-05	3	121775080	CD86	Body	-0.000343091	-0.000272182	2.64e-05	2.14e-22	-0.0661272	0.00785476	6.66524e-16
cg21902325	-1.25e-05	2.76e-06	2.76e-08	1.54e-05	5	77888194	LHFPL2	5'UTR	-0.000353584	-0.000291471	2.72e-05	7.11e-24	-0.0719723	0.00811806	2.43786e-17
cg22097171	4.51e-06	8.62e-07	2.76e-08	1.54e-05	6	157467988	ARID1B;ARID1B;ARID1B	Body	0.000379171	0.000310167	2.92e-05	1.31e-23	0.0764829	0.00872727	4.37129e-17
cg13385114	1.97e-05	3.52e-06	2.79e-08	1.56e-05	1	9656493	TMEM201;TMEM201	Body;Body	0.000339083	0.000274704	2.61e-05	3.47e-23	0.0674952	0.00777472	9.15871e-17
cg12406992	2.64e-05	5.34e-06	2.81e-08	1.57e-05	1	156048214	MEX3A	Body	0.000367209	0.000304321	2.82e-05	4.78e-24	0.0751539	0.00844351	1.79388e-17
cg06383241	-2.38e-05	4.87e-06	2.83e-08	1.58e-05	12	116997022	MAP1LC3B2	TSS200	-0.000340389	-0.000314015	2.61e-05	6.19e-29	-0.0798238	0.00777379	3.28836e-22
cg06936290	-4.4e-05	7.91e-06	2.85e-08	1.58e-05	7	13889871			-0.000335458	-0.000404412	2.59e-05	4.71e-44	-0.109813	0.00776846	1.18697e-37
cg19072291	1.76e-05	3.3e-06	2.86e-08	1.59e-05	7	65617362	CRCP;CRCP;CRCP;CRCP;CRCP	3'UTR;3'UTR;Body;3'UTR;3'UTR	0.000356906	0.000246633	2.76e-05	1.17e-17	0.0572916	0.00820195	1.15247e-11
cg09033638	2.04e-05	4.04e-06	2.88e-08	1.6e-05	2	128642357	AMMECR1L;AMMECR1L	5'UTR;1stExon	0.00037387	0.000268386	2.89e-05	7.15e-19	0.0634198	0.00860827	8.8997e-13
cg07495704	-1.48e-05	2.6e-06	2.89e-08	1.6e-05	14	104091483			-0.000345551	-0.000373248	2.66e-05	4.04e-37	-0.0984982	0.00791988	1.7887e-30
cg19872095	-1.39e-05	2.57e-06	2.9e-08	1.6e-05	1	37941263	ZC3H12A	Body	-0.000365726	-0.000317095	2.82e-05	6.36e-26	-0.0795353	0.008426	2.62045e-19
cg05991220	-1.29e-05	2.58e-06	2.91e-08	1.61e-05	3	52813859	ITIH1;ITIH1;ITIH1;ITIH1	TSS200;TSS200;Body;Body	-0.000339543	-0.000332745	2.61e-05	9.42e-32	-0.0859649	0.00780362	5.5308e-25
cg07470708	-1.45e-05	2.62e-06	2.92e-08	1.61e-05	19	49564932	NTF4	Body	-0.000372678	-0.000217363	2.89e-05	3.44e-13	-0.047175	0.00857545	6.70012e-08
cg25642315	1.71e-05	3.23e-06	2.93e-08	1.61e-05	4	109282481			0.000355895	0.000268951	2.77e-05	3.69e-20	0.0647043	0.00831424	5.9888e-14
cg25389328	1.06e-05	1.84e-06	2.94e-08	1.62e-05	17	38222062	THRA;THRA	5'UTR;5'UTR	0.000330293	0.000317908	2.55e-05	9.11e-31	0.0821297	0.00763829	4.73367e-24
cg17063452	7.61e-06	1.34e-06	2.95e-08	1.62e-05	10	103450447	FBXW4	Body	0.00038383	0.00024661	2.97e-05	1.39e-15	0.0556966	0.0088394	7.42857e-10
cg08349400	3.66e-06	7.59e-07	2.96e-08	1.62e-05	6	53396138	GCLC		0.000364894	0.000294616	2.81e-05	5.54e-23	0.0721971	0.00838977	1.58791e-16
cg11525409	2.15e-05	3.83e-06	2.96e-08	1.62e-05	2	74236068			0.000360372	0.000232363	2.79e-05	1.11e-15	0.0525147	0.00828634	6.12386e-10
cg19856758	1.93e-05	3.42e-06	2.97e-08	1.63e-05	2	62684655			0.000372732	0.000270532	2.89e-05	3.91e-19	0.0642903	0.00860963	4.63206e-13
cg17856495	1.75e-05	3.05e-06	3e-08	1.64e-05	12	1691867	FBXL14	Body	0.000344298	0.000362752	2.65e-05	1.29e-35	0.095467	0.00795443	9.59062e-29
cg03834767	-3.63e-05	6.77e-06	3.02e-08	1.65e-05	7	90794392	CDK14	3'UTR	-0.00034566	-0.000395026	2.66e-05	1.81e-40	-0.105859	0.00797566	7.21956e-34
cg02998129	1.56e-05	2.76e-06	3.04e-08	1.66e-05	17	42344234	SLC4A1	5'UTR	0.000355237	0.000313042	2.74e-05	1.51e-26	0.0786819	0.00816553	5.98005e-20
cg19798832	-1.33e-05	2.39e-06	3.04e-08	1.66e-05	7	139759577	PARP12	Body	-0.000381687	-0.000265627	2.95e-05	7.63e-18	-0.0618524	0.00876091	6.78367e-12
cg09116618	1.86e-05	3.69e-06	3.05e-08	1.66e-05	6	81233028		3'UTR;3'UTR;3'UTR;3'UTR	0.000374263	0.000276811	2.9e-05	8.78e-20	0.0659963	0.00863412	1.37878e-13
cg21531679	2.13e-05	3.98e-06	3.07e-08	1.67e-05	3	185455026	IGF2BP2;IGF2BP2	Body;Body	0.000330198	0.000256855	2.55e-05	1.45e-21	0.0621801	0.00758526	3.09399e-15
cg13888509	-9.15e-06	1.61e-06	3.08e-08	1.67e-05	15	74495603	STRA6;STRA6;STRA6;STRA6;STRA6	5'UTR;TSS1500;TSS200;5'UTR;5'UTR	-0.00035202	-0.000283474	2.72e-05	8.02e-23	-0.0697124	0.00811693	1.72749e-16
cg21987356	9.86e-06	1.87e-06	3.08e-08	1.67e-05	7	44199597	GCK;GCK;GCK	Body;TSS1500;TSS1500	0.000338474	0.000383879	2.61e-05	6.13e-40	0.102592	0.00780435	2.27813e-33
cg01684175	1.97e-05	3.39e-06	3.1e-08	1.68e-05	13	41185353	FOXO1	Body	0.000349134	0.00032594	2.7e-05	3.67e-29	0.0835191	0.00808652	1.70692e-22
cg11906781	-2.82e-05	5.28e-06	3.12e-08	1.69e-05	2	28183394	BRE;BRE;BRE;BRE;BRE	Body;Body;Body;Body;Body	-0.000344376	-0.000277928	2.65e-05	5.71e-23	-0.067868	0.00792188	2.01333e-16
cg13674705	-8.58e-06	1.57e-06	3.13e-08	1.69e-05	1	184829177	FAM129A	Body	-0.000358112	-0.000309777	2.76e-05	1.22e-25	-0.0775063	0.00824307	3.88639e-19
cg01417625	1.92e-05	3.97e-06	3.14e-08	1.69e-05	1	183187433	LAMC2;LAMC2	Body;Body	0.000372252	0.000244163	2.88e-05	4.02e-16	0.0555752	0.00855179	2.36865e-10
cg06981033	1.48e-05	2.57e-06	3.16e-08	1.7e-05	16	85622205			0.000351815	0.000298711	2.73e-05	7.9e-25	0.0743492	0.00818515	3.70438e-18
cg16550264	-3.05e-05	5.23e-06	3.17e-08	1.71e-05	12	115813214			-0.000351827	-0.000363283	2.71e-05	2.05e-34	-0.0951537	0.00810834	1.03918e-27
cg23030040	7.56e-06	1.37e-06	3.18e-08	1.71e-05	4	3414302	RGS12;RGS12;RGS12	Body;Body;Body	0.000324479	0.000390231	2.51e-05	1.29e-43	0.105336	0.00750182	4.20487e-37
cg06682445	-1.31e-05	2.35e-06	3.2e-08	1.72e-05	7	43915791	URGCP;URGCP;URGCP	3'UTR;3'UTR;3'UTR	-0.000355461	-0.000276751	2.75e-05	1.71e-21	-0.0672029	0.00821289	3.4722e-15
cg23948703	3.55e-05	6.27e-06	3.2e-08	1.72e-05	17	42928238	EFTUD2;EFTUD2	3'UTR;3'UTR	0.000361262	0.000279628	2.79e-05	2.01e-21	0.0676575	0.00829028	3.83004e-15
cg07676145	1.56e-05	2.73e-06	3.22e-08	1.72e-05	10	73506646	CDH23	Body	0.000337719	0.000260556	2.61e-05	3.46e-21	0.0627959	0.00775766	6.75189e-15
cg07546943	-2.12e-05	3.86e-06	3.25e-08	1.73e-05	2	236523362	AGAP1;AGAP1	Body;Body	-0.000353203	-0.000291947	2.73e-05	8.35e-24	-0.0720376	0.00813002	2.24004e-17
cg13440894	-1.47e-05	2.69e-06	3.25e-08	1.73e-05	8	11351135	BLK	TSS1500	-0.000346539	-0.000296319	2.68e-05	3.69e-25	-0.0740056	0.00799673	1.16895e-18
cg16317318	1.31e-05	2.62e-06	3.25e-08	1.73e-05	11	65089600	CDC42EP2	3'UTR	0.00035598	0.000281443	2.75e-05	4.3e-22	0.0685042	0.00821352	1.04673e-15
cg25999891	1.36e-05	2.39e-06	3.3e-08	1.76e-05	17	17724687	SREBF1;SREBF1	Body;Body	0.000302108	0.000365359	2.34e-05	7.97e-44	0.098836	0.00698641	1.5747e-37
cg04825276	1.57e-05	2.92e-06	3.3e-08	1.76e-05	10	529387	DIP2C	Body	0.000356859	0.000344853	2.76e-05	7.68e-31	0.0888625	0.00823607	4.24464e-24
cg25974484	6.96e-06	1.26e-06	3.31e-08	1.76e-05	1	227163700	CABC1	Body	0.000365852	0.000325543	2.83e-05	6.5e-27	0.0821237	0.00844185	2.73348e-20
cg09993145	-2.89e-05	5.23e-06	3.33e-08	1.77e-05	1	25291905	RUNX3	TSS1500	-0.000343616	-0.000290959	2.66e-05	1.02e-24	-0.0724333	0.00792942	3.05936e-18
cg13611006	1.78e-05	3.4e-06	3.33e-08	1.77e-05	17	45983023	SP2	Body	0.0003402	0.000306919	2.64e-05	1.63e-27	0.0777914	0.00787876	6.74608e-21
cg00058923	1.3e-05	2.33e-06	3.37e-08	1.79e-05	1	161069167	KLHDC9;KLHDC9;KLHDC9	Body;Body;5'UTR	0.000333561	0.000331869	2.58e-05	2.75e-32	0.0861411	0.00773066	1.85321e-25
cg15464481	1.83e-05	3.23e-06	3.39e-08	1.79e-05	3	123151962	ADCY5	Body	0.000354282	0.00032125	2.74e-05	1.12e-27	0.0811734	0.00817822	5.65361e-21
cg16130802	1.38e-05	2.4e-06	3.39e-08	1.79e-05	11	118773983	BCL9L	Body	0.00031817	0.000379414	2.47e-05	6.82e-43	0.102586	0.00736321	1.21463e-36
cg22804770	1.4e-05	2.42e-06	3.39e-08	1.79e-05	12	2786316	CACNA1C;CACNA1C;CACNA1C;CACNA1C;CACNA1C;CACNA1C;CACNA1C;CACNA1C;CACNA1C;CACNA1C;CACNA1C;CACNA1C;CACNA1C;CACNA1C;CACNA1C;CACNA1C;CACNA1C;CACNA1C;CACNA1C;CACNA1C;CACNA1C;CACNA1C;CACNA1C	Body;Body;Body;Body;Body;Body;Body;Body;Body;Body;Body;Body;Body;Body;Body;Body;Body;Body;Body;Body;Body;Body;Body	0.000325692	0.000304539	2.52e-05	3.82e-29	0.0780288	0.0075494	1.77942e-22
cg02763146	1.38e-05	2.52e-06	3.42e-08	1.8e-05	3	184042005	EIF4G1;SNORD66;EIF4G1;EIF4G1;EIF4G1;EIF4G1	Body;TSS1500;Body;Body;Body;Body	0.000315536	0.000422293	2.45e-05	5.99e-51	0.116505	0.00733009	4.23403e-45
cg14972576	-2.78e-05	4.89e-06	3.42e-08	1.8e-05	5	97645526			-0.000346798	-0.000400727	2.68e-05	8.16e-41	-0.10809	0.00805737	1.72745e-34
cg20758791	1.33e-05	2.3e-06	3.42e-08	1.8e-05	17	21101734	TMEM11;TMEM11	Body;Body	0.000364479	0.00034837	2.82e-05	3.35e-30	0.0896012	0.00845954	2.17459e-23
cg21462097	6.82e-06	1.26e-06	3.43e-08	1.8e-05	1	249143290	ZNF672	3'UTR	0.000364681	0.000320182	2.82e-05	3.07e-26	0.0806291	0.00843779	1.01321e-19
cg17436460	-2.66e-05	4.69e-06	3.47e-08	1.82e-05	10	17028480	CUBN	Body	-0.000351719	-0.000345101	2.73e-05	1.44e-31	-0.08911	0.00815819	9.83506e-25
cg24713989	6.73e-06	1.15e-06	3.47e-08	1.82e-05	7	50774060	GRB10;GRB10;GRB10;GRB10	5'UTR;Body;TSS1500;Body	0.000343944	0.000389378	2.67e-05	1.23e-39	0.103998	0.00797797	4.94727e-33
cg25846076	1.19e-05	2.54e-06	3.47e-08	1.82e-05	15	86323442	KLHL25	5'UTR	0.000337677	0.000355924	2.62e-05	2.23e-35	0.0936222	0.00780651	9.0919e-29
cg01031983	1.69e-05	3.14e-06	3.48e-08	1.82e-05	3	126066447	KLF15	Body	0.000367889	0.000230932	2.86e-05	6.82e-15	0.0517729	0.00846151	2.19721e-09
cg15868692	1.56e-05	2.74e-06	3.49e-08	1.82e-05	13	111005573	COL4A2	Body	0.00033979	0.000268889	2.63e-05	4.78e-22	0.0655044	0.00783304	9.36048e-16
cg00494287	3.93e-05	6.36e-06	3.54e-08	1.85e-05	7	105518489	ATXN7L1;ATXN7L1	TSS1500;TSS1500	0.000379884	0.000301977	2.95e-05	3.65e-22	0.0735538	0.00881996	1.05513e-15
cg26205890	1.11e-05	1.99e-06	3.55e-08	1.85e-05	17	73955839	ACOX1;ACOX1	Body;Body	0.000349324	0.000332954	2.71e-05	5.12e-30	0.0859683	0.0081216	2.03804e-23
cg09858176	1.63e-05	2.88e-06	3.58e-08	1.86e-05	1	16345293	HSPB7	TSS200	0.000336455	0.000264665	2.61e-05	8.64e-22	0.0643456	0.00777745	1.7174e-15
cg17804071	-2.51e-05	4.42e-06	3.58e-08	1.86e-05	3	73596205	PDZRN3	Body	-0.000328258	-0.000333531	2.55e-05	2.4e-33	-0.0872021	0.00762019	1.14888e-26
cg01998806	2.48e-05	4.45e-06	3.62e-08	1.88e-05	11	64116279	CCDC88B	Body	0.00035882	0.000301194	2.78e-05	2.61e-24	0.0746585	0.00827343	6.85719e-18
cg25559898	1.12e-05	1.95e-06	3.64e-08	1.89e-05	22	46509615	MIRLET7B;LOC400931	Body;Body	0.000347999	0.000359204	2.7e-05	4.17e-34	0.0939842	0.00806285	1.94933e-27
cg21275690	-1.53e-05	2.74e-06	3.65e-08	1.89e-05	16	3072970	HCFC1R1;HCFC1R1;HCFC1R1;THOC6;THOC6	Body;Body;Body;TSS1500;TSS1500	-0.000324811	-0.000350057	2.52e-05	1.74e-36	-0.0924829	0.00754472	7.52766e-30
cg00859858	-1.3e-05	2.76e-06	3.67e-08	1.9e-05	1	37944257	ZC3H12A	Body	-0.000329933	-0.000355019	2.56e-05	1.96e-36	-0.0936322	0.00766634	1.34453e-29
cg09984479	1.73e-05	3.58e-06	3.69e-08	1.9e-05	22	38635620	TMEM184B	Body	0.000350491	0.000282279	2.72e-05	1.29e-22	0.0691512	0.00812333	3.05613e-16
cg19786988	1.6e-05	3.06e-06	3.69e-08	1.9e-05	15	63074882	TLN2	Body	0.000341153	0.000290372	2.65e-05	7.67e-25	0.0723153	0.00789741	2.27956e-18
cg05051606	1.85e-05	4.21e-06	3.7e-08	1.91e-05	16	22103855	VWA3A	TSS200	0.000349656	0.000303497	2.71e-05	1.21e-25	0.075953	0.00809648	4.18085e-19
cg23335299	1.79e-05	3.26e-06	3.73e-08	1.92e-05	15	90291756			0.000376039	0.000290755	2.93e-05	4.19e-21	0.0703952	0.00874496	8.62682e-15
cg04828493	-4.89e-06	9.7e-07	3.74e-08	1.92e-05	13	111328783	CARS2	Body	-0.000331167	-0.000280669	2.57e-05	1.43e-24	-0.0696739	0.00764419	3.87499e-18
cg05358900	1.37e-05	2.44e-06	3.74e-08	1.92e-05	12	32553295			0.000354456	0.000222453	2.76e-05	1.02e-14	0.0498644	0.00820205	2.90718e-09
cg11241750	-1.66e-05	3.22e-06	3.74e-08	1.92e-05	5	125694354	GRAMD3	TSS1500	-0.000337791	-0.000323931	2.62e-05	3e-30	-0.0832197	0.00780716	1.20856e-23
cg03096811	1.52e-05	2.69e-06	3.75e-08	1.92e-05	10	71871388	H2AFY2	Body	0.000359059	0.000345693	2.77e-05	1.47e-30	0.0890265	0.00834439	1.10123e-23
cg05315365	1.45e-05	2.59e-06	3.76e-08	1.92e-05	16	82096597	HSD17B2	Body	0.000341129	0.000283418	2.65e-05	9.21e-24	0.0697628	0.00789307	3.00607e-17
cg10006897	2.11e-05	4.23e-06	3.76e-08	1.92e-05	21	47297840	PCBP3;PCBP3	Body;Body	0.000347234	0.000285568	2.7e-05	2.04e-23	0.0702806	0.00804595	6.09604e-17
cg26781166	1.02e-05	1.85e-06	3.76e-08	1.92e-05	4	188097774			0.000378767	0.000251217	2.96e-05	3.26e-16	0.0576398	0.00879043	1.59669e-10
cg12879038	1.72e-05	3.05e-06	3.78e-08	1.93e-05	17	80062373	CCDC57	Body	0.00031884	0.000349524	2.48e-05	1.63e-37	0.0926874	0.00741049	7.48523e-31
cg14469436	1.55e-05	2.72e-06	3.78e-08	1.93e-05	3	127441359	MGLL;MGLL	Body;Body	0.000356038	0.000258546	2.77e-05	5.67e-19	0.0611211	0.00823059	6.46126e-13
cg26043955	-1.02e-05	2.04e-06	3.83e-08	1.95e-05	8	123095289			-0.000352256	-0.000299446	2.73e-05	1.04e-24	-0.0745831	0.00814453	2.5752e-18
cg10806639	1.81e-05	3.32e-06	3.85e-08	1.96e-05	13	33780078	STARD13;STARD13;STARD13	1stExon;5'UTR;Body	0.00038384	0.00022621	3.01e-05	3.14e-13	0.049437	0.00893245	5.42985e-08
cg22002216	1.76e-05	3.69e-06	3.87e-08	1.96e-05	17	48502923	ACSF2	TSS1500	0.000343112	0.000320519	2.67e-05	6.58e-29	0.0819077	0.00795895	2.52642e-22
cg04334651	1.94e-05	3.56e-06	3.89e-08	1.97e-05	16	4366968			0.000352243	0.000297462	2.74e-05	2.03e-24	0.073984	0.00816987	5.2635e-18
cg17774960	1.19e-05	2.12e-06	3.9e-08	1.98e-05	8	144676206	EEF1D;EEF1D;EEF1D;EEF1D;EEF1D;EEF1D;EEF1D	5'UTR;5'UTR;5'UTR;5'UTR;5'UTR;5'UTR;5'UTR	0.000337703	0.000230564	2.63e-05	4.63e-17	0.0534306	0.00779301	2.65398e-11
cg06633978	-3.2e-05	6.06e-06	3.91e-08	1.98e-05	16	75353806	CFDP1	Body	-0.000324655	-0.000390459	2.54e-05	3.06e-43	-0.105896	0.00761159	1.29898e-36
cg12564437	1.33e-05	2.52e-06	3.91e-08	1.98e-05	12	96464899			0.000363271	0.000213116	2.84e-05	3.85e-13	0.0461613	0.00841368	7.22717e-08
cg17025741	-1.18e-05	2.01e-06	3.95e-08	1.99e-05	4	114468820	CAMK2D;CAMK2D;CAMK2D;CAMK2D;CAMK2D;CAMK2D	Body;Body;Body;Body;Body;Body	-0.000341749	-0.000338318	2.66e-05	9.52e-32	-0.0874083	0.00796106	7.07482e-25
cg27116046	5.57e-06	9.87e-07	3.96e-08	2e-05	16	15693294	KIAA0430	Body	0.00034	0.000277272	2.64e-05	5.62e-23	0.0679479	0.00787304	1.42823e-16
cg02073081	2.47e-05	5.31e-06	3.97e-08	2e-05	3	11732893	VGLL4	Body	0.00036302	0.000290759	2.83e-05	2.49e-22	0.0711575	0.00843469	5.04445e-16
cg01727419	9.72e-06	1.95e-06	3.99e-08	2.01e-05	10	105616523	SH3PXD2A	TSS1500	0.000379491	0.000276458	2.96e-05	5.85e-19	0.0659577	0.00882883	4.6945e-13
cg13823492	-1.65e-05	3.15e-06	4e-08	2.01e-05	10	64397076	ZNF365;ZNF365	5'UTR;Body	-0.000327357	-0.000276825	2.55e-05	1.88e-24	-0.0688302	0.00763334	6.52291e-18
cg23939096	-1.64e-05	3.72e-06	4.01e-08	2.01e-05	5	1555791			-0.000345497	-0.000318552	2.69e-05	3.63e-28	-0.0810597	0.00802841	1.49062e-21
cg08500510	1.82e-05	3.08e-06	4.02e-08	2.02e-05	10	6216350	PFKFB3	Body	0.000334732	0.000382051	2.61e-05	7.78e-40	0.102329	0.00781378	2.32825e-33
cg04697265	-1.72e-05	3.79e-06	4.04e-08	2.02e-05	11	130683700			-0.000335665	-0.000271905	2.62e-05	9.6e-23	-0.0667092	0.0077912	2.13873e-16
ch.15.859615F	-2.78e-06	5.25e-07	4.04e-08	2.02e-05	15	61367401	RORA	Body	-0.000345349	-0.000272054	2.69e-05	1.22e-21	-0.0662157	0.00804524	2.46706e-15
cg02244028	-1.28e-05	2.39e-06	4.05e-08	2.02e-05	3	38992200	SCN11A	TSS200	-0.000367686	-0.000224267	2.88e-05	5.08e-14	-0.0495955	0.00852759	1.18183e-08
cg06745145	1.15e-05	2.05e-06	4.05e-08	2.02e-05	7	90664816	CDK14	Body	0.000359297	0.000267218	2.8e-05	1.1e-19	0.0636487	0.0083425	1.56937e-13
cg25311466	1.83e-05	3.27e-06	4.05e-08	2.02e-05	4	6277273	WFS1;WFS1	5'UTR;5'UTR	0.000370213	0.000175754	2.92e-05	3.63e-09	0.034028	0.00860238	8.96682e-05
cg04891836	-1.78e-05	3.16e-06	4.09e-08	2.04e-05	19	6670390	TNFSF14;TNFSF14;TNFSF14;TNFSF14	1stExon;5'UTR;5'UTR;1stExon	-0.000353311	-0.000325679	2.75e-05	3.77e-28	-0.0833896	0.00824017	1.0343e-21
cg20793665	1.6e-05	2.86e-06	4.1e-08	2.04e-05	2	232549224			0.000329995	0.00035104	2.58e-05	1.45e-35	0.0925755	0.00770502	5.65949e-29
cg20579480	2.27e-05	4.15e-06	4.13e-08	2.05e-05	1	183622007	APOBEC4;RGL1	5'UTR;5'UTR	0.000356306	0.000228921	2.78e-05	2.4e-15	0.0515125	0.00823284	1.02139e-09
cg14329833	4.18e-05	7.97e-06	4.16e-08	2.06e-05	7	134850443	TMEM140	3'UTR	0.000381903	0.000247285	2.99e-05	1.73e-15	0.0562041	0.00887973	6.3568e-10
cg12868738	-1.2e-05	2.28e-06	4.18e-08	2.07e-05	7	148946070	ZNF212	Body	-0.000340492	-0.000231228	2.66e-05	9.16e-17	-0.0533173	0.00793497	6.23821e-11
cg20724032	-1.2e-05	2.28e-06	4.18e-08	2.07e-05	3	41460736	ULK4	Body	-0.000349087	-0.000338963	2.72e-05	1.23e-30	-0.0878477	0.0081305	3.39102e-24
cg20970886	-9.13e-06	1.78e-06	4.21e-08	2.08e-05	3	192568714	C3orf59	Body	-0.000340012	-0.000342573	2.65e-05	1.79e-32	-0.0894384	0.00791637	5.70884e-26
cg08297686	-2.06e-05	3.71e-06	4.22e-08	2.08e-05	14	68943486	RAD51L1;RAD51L1;RAD51L1	Body;Body;Body	-0.000338892	-0.00028198	2.64e-05	9.42e-24	-0.069784	0.00786074	1.99791e-17
cg10673833	-1.71e-05	3.36e-06	4.22e-08	2.08e-05	7	45018849	MYO1G	TSS200	-0.000335964	-0.000292414	2.62e-05	1.32e-25	-0.0732995	0.00781655	4.31211e-19
cg02050917	1.38e-05	2.45e-06	4.24e-08	2.09e-05	1	2173571	SKI	Body	0.000334581	0.000291369	2.61e-05	1.34e-25	0.0731351	0.00782225	5.05832e-19
cg25932446	3.87e-05	7.17e-06	4.28e-08	2.11e-05	10	13858592	FRMD4A	Body	0.000378207	0.000202203	2.97e-05	3.27e-11	0.041794	0.00874502	2.46915e-06
cg24020152	2.03e-05	4.12e-06	4.32e-08	2.12e-05	4	154419554	KIAA0922;KIAA0922	Body;Body	0.000352358	0.000285044	2.75e-05	1.34e-22	0.0699333	0.00820806	2.7634e-16
cg24362661	1.62e-05	3.11e-06	4.34e-08	2.13e-05	1	871546	SAMD11	Body	0.000363849	0.000236045	2.85e-05	1.66e-15	0.0534637	0.00848478	7.42902e-10
cg04917472	-1.69e-05	3.01e-06	4.35e-08	2.13e-05	20	57583286	CTSZ	TSS1500	-0.000330338	-0.000277033	2.58e-05	5.36e-24	-0.0688905	0.00770787	1.18674e-17
cg02439789	2.3e-05	4.53e-06	4.45e-08	2.18e-05	1	871441	SAMD11	Body	0.000382861	0.000227821	3.01e-05	2.26e-13	0.0495945	0.00892449	4.87538e-08
cg10002888	1.97e-05	3.55e-06	4.47e-08	2.19e-05	6	31592974	BAT2		0.000370291	0.000232419	2.91e-05	1.28e-14	0.0520422	0.00863737	3.72634e-09
cg05612654	-1.17e-05	2.26e-06	4.49e-08	2.19e-05	6	2375895		TSS1500	-0.000317446	-0.000255694	2.49e-05	2.27e-22	-0.0627756	0.00742781	4.2924e-16
cg04427651	1.05e-05	2.01e-06	4.49e-08	2.19e-05	1	27152694	ZDHHC18	TSS1500	0.000346114	0.000275032	2.7e-05	7.39e-22	0.0670893	0.00806233	1.2856e-15
cg06452129	2.02e-05	4.4e-06	4.5e-08	2.2e-05	16	85265566			0.000357326	0.000282371	2.79e-05	1.12e-21	0.0686222	0.00832343	2.16029e-15
cg03755794	-9.04e-06	1.68e-06	4.51e-08	2.2e-05	5	156390431	TIMD4;TIMD4	TSS200;TSS200	-0.00034306	-0.00028859	2.68e-05	4.96e-24	-0.0715223	0.00798938	1.21778e-17
cg04409509	2.29e-05	4.06e-06	4.54e-08	2.21e-05	2	1690740	PXDN	Body	0.000366958	0.000310512	2.87e-05	2.77e-24	0.0773844	0.00859897	7.16268e-18
cg08549335	-3.57e-05	6.39e-06	4.59e-08	2.23e-05	7	30387954	ZNRF2	Body	-0.000336921	-0.000375102	2.63e-05	1.04e-37	-0.0996427	0.00787221	4.44512e-31
cg15651928	1.98e-05	3.61e-06	4.71e-08	2.29e-05	20	32290811	PXMP4;PXMP4	3'UTR;3'UTR	0.000338931	0.000259038	2.66e-05	2.01e-20	0.0623542	0.00791074	2.75583e-14
cg03611487	-3.42e-05	5.95e-06	4.76e-08	2.31e-05	11	19737237	LOC100126784;NAV2;NAV2;NAV2	TSS1500;Body;Body;Body	-0.00032706	-0.000314177	2.57e-05	7.69e-30	-0.0809921	0.00768745	2.88884e-23
cg04399899	2.34e-05	4.31e-06	4.82e-08	2.33e-05	4	160189254	RAPGEF2;RAPGEF2	1stExon;5'UTR	0.000379109	0.000206313	2.97e-05	1.39e-11	0.0436404	0.00881743	1.07686e-06
cg07415388	1.31e-05	2.25e-06	4.82e-08	2.33e-05	17	17717276	MIR33B;SREBF1;SREBF1	TSS200;Body;Body	0.000294342	0.000388699	2.33e-05	3.65e-49	0.107148	0.00693599	1.66972e-43
cg26341831	-1.82e-05	3.31e-06	4.82e-08	2.33e-05	1	226036279	TMEM63A	Body	-0.000356473	-0.000296391	2.79e-05	1.66e-23	-0.0736419	0.00830208	2.29878e-17
cg17833746	-1.38e-05	3.3e-06	4.83e-08	2.33e-05	17	40489785	STAT3;STAT3;STAT3	Body;Body;Body	-0.000334865	-0.000335723	2.61e-05	2.54e-32	-0.0873935	0.00775586	6.88414e-26
cg14722693	-2.14e-05	3.88e-06	4.86e-08	2.34e-05	8	19436451	CSGALNACT1;CSGALNACT1;CSGALNACT1	5'UTR;Body;5'UTR	-0.000300905	-0.000421233	2.38e-05	3.72e-53	-0.11724	0.00710984	7.94616e-48
cg09088580	1.67e-05	2.97e-06	4.89e-08	2.36e-05	5	14491507	TRIO	Body	0.000319965	0.00039108	2.51e-05	6.74e-44	0.106909	0.00754009	6.43271e-38
cg20852378	1.45e-05	2.59e-06	4.93e-08	2.37e-05	4	184680264			0.000222108	0.000143041	1.75e-05	3.29e-15	0.0322758	0.00519437	1.24504e-09
cg24000528	-9.63e-06	2.11e-06	5e-08	2.4e-05	2	177013630	MIR10B	TSS1500	-0.00037038	-0.000265876	2.91e-05	2.74e-18	-0.0626424	0.00867033	2.37989e-12
cg09828226	6.61e-06	1.15e-06	5.02e-08	2.41e-05	1	1500093	SSU72	Body	0.00035554	0.000287497	2.78e-05	1.71e-22	0.0704221	0.0082771	3.25874e-16
cg21337881	-1.81e-05	3.5e-06	5.03e-08	2.41e-05	17	5138645	C17orf87	TSS1500	-0.000347769	-0.000271248	2.73e-05	4.48e-21	-0.0657353	0.00812087	6.32422e-15
cg22230912	1.54e-05	2.72e-06	5.03e-08	2.41e-05	3	16331335	OXNAD1	Body	0.000341447	0.000280686	2.68e-05	5.04e-23	0.0692206	0.0079891	9.37982e-17
cg20435284	1.14e-05	1.96e-06	5.04e-08	2.41e-05	19	1166292	SBNO2	5'UTR	0.000328906	0.000396453	2.59e-05	8.36e-43	0.107482	0.00775238	1.2287e-36
cg07078732	-1.43e-05	2.53e-06	5.06e-08	2.42e-05	2	30505165			-0.000348096	-0.000276696	2.73e-05	9.92e-22	-0.0674909	0.00813884	1.56847e-15
cg11151251	-1.8e-05	3.26e-06	5.09e-08	2.43e-05	14	69522003	DCAF5	Body	-0.000335359	-0.000343341	2.63e-05	4.77e-33	-0.0903011	0.00787121	9.70188e-27
cg07485754	-1.04e-05	2.14e-06	5.13e-08	2.45e-05	7	116511339	CAPZA2	Body	-0.000329546	-0.00039079	2.6e-05	1.95e-41	-0.105622	0.00777043	2.90676e-35
cg11664417	-5.36e-06	1.3e-06	5.13e-08	2.45e-05	5	71883710			-0.000357782	-0.000257229	2.81e-05	2.4e-18	-0.0606447	0.00831017	1.59208e-12
cg00093433	-1.74e-05	3.22e-06	5.15e-08	2.45e-05	16	85981310			-0.00036468	-0.000295034	2.87e-05	2.35e-22	-0.0724321	0.00856059	4.34058e-16
cg00986742	8.85e-06	1.73e-06	5.19e-08	2.47e-05	1	165513318	LOC400794;LRRC52	Body;TSS200	0.000351612	0.000250502	2.77e-05	5.31e-18	0.0589276	0.00824651	4.00916e-12
cg03794214	1.62e-05	2.95e-06	5.22e-08	2.48e-05	22	42912017	RRP7A	Body	0.000367047	0.000267869	2.9e-05	1.04e-18	0.063711	0.00863866	8.52545e-13
cg15354065	-2.44e-05	4.62e-06	5.23e-08	2.48e-05	12	56327217	DGKA;DGKA;DGKA;DGKA	5'UTR;5'UTR;5'UTR;5'UTR	-0.000329349	-0.000304366	2.59e-05	5.93e-28	-0.0775957	0.0076964	1.53628e-21
cg19404444	8.22e-06	1.56e-06	5.24e-08	2.48e-05	1	2164602	SKI	Body	0.000356398	0.000267383	2.8e-05	1.07e-19	0.0641226	0.00835089	1.10784e-13
cg00223681	-2.61e-05	4.96e-06	5.26e-08	2.49e-05	2	177024117			-0.000333532	-0.000270941	2.62e-05	1.6e-22	-0.0665343	0.00779745	2.61815e-16
cg19588016	-1.1e-05	2.05e-06	5.28e-08	2.5e-05	2	9511523	ASAP2;ASAP2	Body;Body	-0.000375144	-0.000302919	2.95e-05	3.04e-22	-0.0745191	0.00880765	4.42596e-16
cg10201084	1.59e-05	2.77e-06	5.29e-08	2.5e-05	22	50644361	SELO	Body	0.000318375	0.00043327	2.52e-05	5.77e-51	0.119825	0.0075117	2.17458e-45
cg26250585	-3.77e-05	6.69e-06	5.29e-08	2.5e-05	11	59950745	MS4A6A;MS4A6A;MS4A6A	TSS200;TSS200;TSS200	-0.000347657	-0.000290811	2.73e-05	1.29e-23	-0.0722715	0.00815163	2.20025e-17
cg20102019	1.09e-05	2e-06	5.3e-08	2.5e-05	20	17592922			0.000345368	0.000218302	2.73e-05	1.11e-14	0.0491097	0.00808936	2.84822e-09
cg24457026	-1.29e-05	2.46e-06	5.31e-08	2.5e-05	17	42426018	GRN	5'UTR	-0.00033255	-0.000263524	2.61e-05	1.4e-21	-0.0641499	0.00777803	2.18431e-15
cg01282174	-2.09e-05	3.97e-06	5.32e-08	2.5e-05	11	119630144			-0.000345321	-0.000357765	2.71e-05	1.25e-33	-0.093348	0.0080614	4.63002e-27
cg20969529	9.08e-06	1.62e-06	5.32e-08	2.5e-05	11	65387182	PCNXL3	Body	0.000366251	0.000248313	2.88e-05	1.39e-16	0.0572642	0.00853054	6.43602e-11
cg07391913	-1.65e-05	2.98e-06	5.41e-08	2.54e-05	3	56818298	ARHGEF3;ARHGEF3	Body;Body	-0.00032966	-0.000362644	2.59e-05	5.83e-37	-0.0962533	0.00777143	2.61302e-30
cg07092111	1.69e-05	3.02e-06	5.41e-08	2.54e-05	10	32621403	EPC1	Body	0.000306811	0.000333203	2.41e-05	2.92e-36	0.0882409	0.00722134	9.64895e-30
cg11480762	-1.34e-05	2.51e-06	5.42e-08	2.54e-05	10	73103395	SLC29A3	Body	-0.00031646	-0.000257835	2.49e-05	1.42e-22	-0.0633648	0.00741465	2.44153e-16
cg07328351	-1.86e-05	3.95e-06	5.43e-08	2.54e-05	21	48026298	S100B	TSS1500	-0.000339403	-0.000268234	2.67e-05	1.89e-21	-0.0653026	0.0079687	2.91598e-15
cg07822618	2.85e-05	5.34e-06	5.43e-08	2.54e-05	7	158653701	WDR60	Body	0.000366074	0.000266122	2.89e-05	1.37e-18	0.0630855	0.00861526	1.17649e-12
cg20788020	-2.77e-05	5.17e-06	5.49e-08	2.56e-05	8	105677501			-0.00035694	-0.000313092	2.81e-05	1.61e-25	-0.0790147	0.0083925	3.06831e-19
cg21653462	2e-05	3.67e-06	5.5e-08	2.57e-05	6	42021921	TAF8	Body	0.000354474	0.000278654	2.79e-05	3.16e-21	0.0678829	0.00831205	3.71295e-15
cg13463033	8.73e-06	1.6e-06	5.52e-08	2.57e-05	9	139360276	SEC16A	Body	0.000271072	0.000219097	2.13e-05	3.73e-22	0.0537298	0.00639263	7.35604e-16
cg27558541	1.72e-05	3.07e-06	5.52e-08	2.57e-05	1	110350324			0.000328783	0.000371266	2.59e-05	2.08e-38	0.0990191	0.00775212	7.12906e-32
cg24180759	-9.87e-06	1.91e-06	5.56e-08	2.59e-05	5	167551234	ODZ2	Body	-0.000316146	-0.000382605	2.49e-05	9.67e-43	-0.10358	0.0074444	2.35139e-36
cg02706575	-4.58e-06	9.16e-07	5.57e-08	2.59e-05	17	32683054	CCL13	TSS1500	-0.000352541	-0.000261377	2.78e-05	3.16e-19	-0.0621462	0.00825318	3.46247e-13
cg05141333	1.7e-05	3.11e-06	5.58e-08	2.59e-05	8	145048363	PLEC1;PLEC1	Body;TSS1500	0.000329733	0.000346468	2.59e-05	2.41e-34	0.0909543	0.00776921	1.17638e-27
cg20097219	2.52e-05	4.7e-06	5.59e-08	2.59e-05	17	77925317	TBC1D16	Body	0.000344474	0.000265606	2.71e-05	1.49e-20	0.0641647	0.00807209	1.71996e-14
cg10013531	-2.15e-06	5.63e-07	5.65e-08	2.61e-05	2	133403841	GPR39;LYPD1;LYPD1	3'UTR;Body;Body	-0.000391498	-0.000231225	3.11e-05	5.64e-13	-0.0506626	0.00923495	7.14519e-08
cg10919111	1.63e-05	3.01e-06	5.65e-08	2.61e-05	10	74075783			0.000350349	0.000275661	2.76e-05	3.47e-21	0.0670103	0.00824857	5.15969e-15
cg06516865	-1.55e-05	3.19e-06	5.7e-08	2.63e-05	12	11883921	ETV6	Body	-0.000325714	-0.000303895	2.56e-05	2.97e-28	-0.0773534	0.00763327	1.03418e-21
cg15125438	1.61e-05	3.1e-06	5.71e-08	2.64e-05	12	113684389	TPCN1;TPCN1	Body;Body	0.000341833	0.000294547	2.69e-05	9.44e-25	0.0735953	0.00803465	2.1679e-18
cg07353685	-1.34e-05	2.42e-06	5.73e-08	2.64e-05	1	153536278	S100A2	Body	-0.000329394	-0.000259292	2.59e-05	3.23e-21	-0.0629389	0.00773545	4.95231e-15
cg16075139	1.76e-05	3.22e-06	5.74e-08	2.64e-05	11	2406923	CD81	Body	0.000328172	0.000386853	2.6e-05	6.58e-41	0.104259	0.00774852	9.95932e-35
cg10959668	-1.65e-05	3.63e-06	5.76e-08	2.65e-05	3	195897912			-0.000334198	-0.000241671	2.64e-05	2.27e-18	-0.0571794	0.007853	1.64397e-12
cg18749563	1.69e-05	3.03e-06	5.79e-08	2.66e-05	17	77924371	TBC1D16	Body	0.000335999	0.000289837	2.65e-05	9.71e-25	0.0717308	0.00789665	4.08182e-18
cg14541011	1.59e-05	2.91e-06	5.83e-08	2.68e-05	9	135989682	RALGDS;RALGDS	Body;Body	0.00031697	0.000362225	2.5e-05	4.26e-39	0.0968883	0.00745749	9.09176e-33
cg27597505	2.31e-05	4.39e-06	5.86e-08	2.69e-05	12	54148217			0.000367401	0.00026861	2.9e-05	1.11e-18	0.0637978	0.00866084	9.23453e-13
cg04425614	1.6e-05	2.93e-06	5.88e-08	2.69e-05	14	105055026	C14orf180	Body	0.000331545	0.000375485	2.62e-05	1.92e-38	0.100408	0.00781009	3.18967e-32
cg26120971	1.92e-05	3.58e-06	5.89e-08	2.7e-05	8	118676025			0.000358676	0.000284909	2.83e-05	1.58e-21	0.0693612	0.00843116	2.66677e-15
cg07254055	-1.57e-05	3e-06	5.9e-08	2.7e-05	6	35011768	ANKS1A		-0.000378756	-0.000182909	3.02e-05	3.06e-09	-0.0355982	0.00889252	7.4117e-05
cg03809021	-1.73e-05	3.51e-06	5.92e-08	2.7e-05	16	89831123	FANCA	Body	-0.000333548	-0.000265852	2.63e-05	1.36e-21	-0.0650397	0.00785016	1.67003e-15
cg05177685	1.88e-05	3.41e-06	5.92e-08	2.7e-05	6	30558470	ABCF1;ABCF1	Body	0.000340627	0.000234339	2.69e-05	7.17e-17	0.054322	0.00798659	3.59456e-11
cg26894297	-6.86e-06	1.16e-06	5.94e-08	2.71e-05	1	23754550			-0.000328439	-0.000235184	2.59e-05	4.81e-18	-0.0554918	0.00769462	2.74885e-12
cg24619378	-1.68e-05	3.21e-06	5.95e-08	2.71e-05	5	140871385	PCDHGA4;PCDHGC3;PCDHGA12;PCDHGA11;PCDHGA11;PCDHGA9;PCDHGA1;PCDHGB1;PCDHGC5;PCDHGB6;PCDHGB3;PCDHGB7;PCDHGA6;PCDHGA8;PCDHGA10;PCDHGA5;PCDHGB4;PCDHGC4;PCDHGA3;PCDHGA2;PCDHGA7;PCDHGB2;PCDHGC5;PCDHGB5;PCDHGC3	Body;Body;Body;Body;Body;Body;Body;Body;1stExon;Body;Body;Body;Body;Body;Body;Body;Body;Body;Body;Body;Body;Body;Body;Body;Body	-0.000321087	-0.000263531	2.53e-05	8.84e-23	-0.0649299	0.00755109	1.52753e-16
cg23640944	7.99e-06	1.38e-06	5.97e-08	2.72e-05	10	79608177	DLG5	Body	0.000364225	0.000333627	2.88e-05	2.49e-27	0.0849263	0.00859466	6.37672e-21
cg11694223	-3.44e-06	1.06e-06	6e-08	2.73e-05	8	27473467	CLU	TSS1500	-0.00038766	-0.000231469	3.06e-05	2.79e-13	-0.0507491	0.00902904	3.66253e-08
cg13928411	1.42e-05	2.92e-06	6.02e-08	2.73e-05	16	22103791	VWA3A	TSS200	0.000330573	0.00031016	2.61e-05	2.03e-28	0.0791623	0.00777263	6.29631e-22
cg00349404	1.49e-05	2.78e-06	6.03e-08	2.73e-05	10	106100036			0.000343698	0.000275726	2.71e-05	7.41e-22	0.0673862	0.00807303	1.07114e-15
cg03822198	-2.1e-05	4.52e-06	6.04e-08	2.74e-05	12	116997535	MAP1LC3B2	5'UTR	-0.000328004	-0.000306568	2.59e-05	3.02e-28	-0.0783487	0.00770349	6.79968e-22
cg17518550	-2.33e-05	4.64e-06	6.06e-08	2.74e-05	1	247712383	C1orf150	TSS200	-0.000341536	-0.000269229	2.7e-05	3.14e-21	-0.0654935	0.0080287	4.05427e-15
cg02404255	-2.08e-06	3.61e-07	6.08e-08	2.75e-05	6	152419175	ESR1;ESR1;ESR1;ESR1	3'UTR;3'UTR	-0.000370179	-0.000237834	2.93e-05	6.3e-15	-0.0537609	0.00871611	1.70891e-09
cg03162410	1.77e-05	3.25e-06	6.08e-08	2.75e-05	19	14671422	TECR	Body	0.000361559	0.00024065	2.85e-05	5.96e-16	0.055142	0.00843811	1.96282e-10
cg23771319	5.28e-06	1.03e-06	6.11e-08	2.76e-05	10	421981	DIP2C	Body	0.000375112	0.000313861	2.96e-05	1.79e-23	0.0778617	0.0088479	3.91004e-17
cg17886536	9.11e-06	1.62e-06	6.17e-08	2.78e-05	3	16320218	OXNAD1	Body	0.000336844	0.000285212	2.66e-05	6.53e-24	0.0705928	0.00793274	1.52843e-17
cg05963136	-9.48e-06	1.69e-06	6.17e-08	2.78e-05	19	46628137	IGFL3	TSS1500	-0.000362896	-0.000221598	2.88e-05	1.08e-13	-0.0490427	0.00854038	1.81076e-08
cg07345108	-1.74e-05	3.65e-06	6.2e-08	2.78e-05	10	49893463	WDFY4	TSS200	-0.000342001	-0.000262142	2.7e-05	3.14e-20	-0.0632194	0.00803472	3.0618e-14
cg09047734	2.09e-05	3.84e-06	6.21e-08	2.78e-05	16	85202191			0.000344124	0.00027677	2.72e-05	7.31e-22	0.0679464	0.00813108	9.76153e-16
cg07804470	-2.56e-05	4.92e-06	6.22e-08	2.78e-05	13	99201496	STK24	Body	-0.000315495	-0.000379342	2.5e-05	4.02e-42	-0.102725	0.00746027	5.69414e-36
cg14353573	2.05e-05	3.75e-06	6.22e-08	2.78e-05	8	95220779	CDH17;CDH17;CDH17	5'UTR;1stExon;5'UTR	0.000368529	0.000254817	2.92e-05	5.52e-17	0.0592494	0.00863994	2.56191e-11
cg23679344	-3.11e-05	6.39e-06	6.22e-08	2.78e-05	17	37560925	MED1	3'UTR	-0.000345037	-0.000278613	2.72e-05	4.51e-22	-0.0681979	0.00807197	5.48534e-16
ch.16.1667936F	-1.65e-06	3.69e-07	6.22e-08	2.78e-05	16	73947777			-0.000352858	-0.000356415	2.79e-05	5.32e-32	-0.0927206	0.00832814	1.83676e-25
cg11353706	-8.84e-06	1.67e-06	6.23e-08	2.79e-05	7	100774810	SERPINE1;SERPINE1	Body;Body	-0.000371967	-0.000201976	2.96e-05	3.22e-11	-0.0421342	0.00875357	2.09432e-06
cg01062937	-1.32e-05	2.54e-06	6.25e-08	2.79e-05	16	88537260	ZFPM1	Body	-0.000349227	-0.000271379	2.76e-05	1.23e-20	-0.0656488	0.00822455	1.46864e-14
cg06616081	1.6e-05	3.06e-06	6.25e-08	2.79e-05	15	77336938	TSPAN3;TSPAN3;TSPAN3	3'UTR;3'UTR;3'UTR	0.000335305	0.000294717	2.65e-05	2.13e-25	0.074395	0.00791314	3.42373e-19
cg04639304	1.15e-05	2.14e-06	6.26e-08	2.79e-05	11	65302203	SCYL1;SCYL1	Body;Body	0.000332516	0.000367342	2.62e-05	7.24e-37	0.097435	0.00783778	1.9998e-30
cg10975897	1.58e-05	2.93e-06	6.28e-08	2.79e-05	6	15504844	JARID2	5'UTR;1stExon	0.000334941	0.000248102	2.64e-05	3.76e-19	0.0591883	0.00785567	3.03872e-13
cg19465268	1.11e-05	2.01e-06	6.28e-08	2.79e-05	7	75517941	RHBDD2;RHBDD2	3'UTR;3'UTR	0.000336024	0.000326925	2.65e-05	4.95e-30	0.0843036	0.00794916	1.81424e-23
cg17173896	-1.36e-05	2.8e-06	6.31e-08	2.8e-05	4	24975754	CCDC149	5'UTR	-0.000355669	-0.000215612	2.82e-05	1.45e-13	-0.0473234	0.00832301	2.48675e-08
cg18595324	-1.17e-05	2.07e-06	6.35e-08	2.82e-05	1	31838695	FABP3	3'UTR	-0.000351953	-0.000207652	2.8e-05	6.3e-13	-0.0451224	0.00826796	8.314e-08
cg04020713	1.28e-05	2.84e-06	6.36e-08	2.82e-05	12	53457968	TENC1;TENC1;TENC1	3'UTR;3'UTR;3'UTR	0.000360682	0.000282971	2.86e-05	5.5e-21	0.0688689	0.00852025	6.39111e-15
cg19815376	1.41e-05	3.02e-06	6.38e-08	2.83e-05	6	114225306	FLJ34503	Body	0.000359546	0.000282035	2.85e-05	5.37e-21	0.0685248	0.00847282	6.30317e-15
cg24407092	1.26e-05	2.54e-06	6.4e-08	2.83e-05	2	242031617	MTERFD2;MTERFD2;SNED1;MTERFD2	Body;Body;3'UTR;Body	0.000355105	0.000318096	2.81e-05	3.45e-26	0.0806713	0.00841771	7.32291e-20
cg23459424	-1.09e-05	2.18e-06	6.41e-08	2.83e-05	2	28549125	BRE;BRE;BRE;BRE;BRE	3'UTR;Body;Body;Body;3'UTR	-0.000338133	-0.000303264	2.68e-05	2.75e-26	-0.0769677	0.00800085	6.02166e-20
cg10372525	-8.99e-06	1.71e-06	6.43e-08	2.84e-05	17	72542758	CD300C	TSS1500	-0.000335435	-0.00022068	2.66e-05	1.4e-15	-0.0501297	0.00785109	4.55025e-10
cg25228169	1.43e-05	2.63e-06	6.43e-08	2.84e-05	15	72489416	GRAMD2	Body	0.000362482	0.000285453	2.87e-05	4.21e-21	0.0693312	0.0085449	5.38386e-15
cg08884974	3.23e-05	5.87e-06	6.45e-08	2.84e-05	15	31505024			0.000311247	0.000362467	2.47e-05	7.65e-40	0.0970185	0.00740169	2.84563e-33
cg11826961	1.36e-05	2.66e-06	6.48e-08	2.85e-05	17	38221639	THRA;THRA	5'UTR;5'UTR	0.000337669	0.00028991	2.67e-05	2.24e-24	0.072474	0.00799203	4.55257e-18
cg02030929	-2.26e-05	4.39e-06	6.51e-08	2.86e-05	16	29676003	SPN;SPN	Body;Body	-0.000318337	-0.000248976	2.52e-05	7.1e-21	-0.0604315	0.00749756	8.1261e-15
cg19705197	1.39e-05	2.43e-06	6.53e-08	2.87e-05	10	6264090	PFKFB3;PFKFB3	Body;Body	0.000300929	0.000388751	2.39e-05	6.52e-47	0.106432	0.00712176	5.40839e-41
cg00088080	1.19e-05	2.15e-06	6.62e-08	2.91e-05	1	212861809	BATF3	Body	0.000328296	0.000277728	2.6e-05	9.09e-24	0.0690169	0.00774688	1.60779e-17
cg10093739	1.59e-05	2.9e-06	6.64e-08	2.91e-05	17	45917418	SCRN2;SCRN2	Body;Body	0.000322213	0.000393332	2.56e-05	9.88e-43	0.105897	0.00764814	2.94394e-36
cg25447202	1.9e-05	3.29e-06	6.66e-08	2.92e-05	4	3409885	RGS12;RGS12;RGS12	Body;Body;Body	0.000326851	0.000412184	2.59e-05	4.62e-45	0.112117	0.00773472	6.33379e-39
cg18287768	1.32e-05	2.56e-06	6.69e-08	2.93e-05	6	138200387	TNFAIP3	Body	0.000361953	0.000287866	2.87e-05	1.97e-21	0.0700871	0.00854873	2.98468e-15
cg04546061	1.06e-05	1.9e-06	6.72e-08	2.94e-05	16	84689043	KLHL36	Body	0.000345972	0.000351036	2.76e-05	9.97e-32	0.0907634	0.00820668	4.04547e-25
cg14237301	-1.29e-05	2.32e-06	6.72e-08	2.94e-05	16	28506477	APOB48R	Body	-0.000354703	-0.000192213	2.83e-05	3.95e-11	-0.040113	0.00837637	2.33869e-06
cg17258387	-1.6e-05	3.52e-06	6.77e-08	2.95e-05	2	174924430			-0.000330823	-0.000327602	2.62e-05	6.34e-31	-0.0850658	0.0078235	1.67905e-24
cg20763327	2.17e-05	3.94e-06	6.77e-08	2.95e-05	5	16667384	MYO10	Body	0.00032209	0.000229046	2.55e-05	1.03e-17	0.053856	0.00754563	4.27638e-12
cg17736336	1.77e-05	3.21e-06	6.78e-08	2.95e-05	5	148788401	LOC728264	Body	0.000327336	0.000324547	2.59e-05	6.36e-31	0.084037	0.00772024	1.58046e-24
cg10131699	5.69e-06	1.13e-06	6.79e-08	2.95e-05	3	16257056	GALNTL2	Body	0.000364808	0.000307077	2.89e-05	1.68e-23	0.0765211	0.00861183	2.02727e-17
cg15578948	2.88e-06	5.84e-07	6.79e-08	2.95e-05	1	1689012	NADK	Body	0.000352805	0.000309793	2.78e-05	2.3e-25	0.0780339	0.00830577	4.35983e-19
cg22908922	-1.26e-05	2.17e-06	6.81e-08	2.96e-05	14	105855008	PACS2;PACS2	Body;Body	-0.000302746	-0.000218478	2.4e-05	3.89e-18	-0.05151	0.00712051	2.41182e-12
cg06353485	1.7e-05	3.03e-06	6.82e-08	2.96e-05	4	3409927	RGS12;RGS12;RGS12	Body;Body;Body	0.000336725	0.000361751	2.67e-05	3.66e-35	0.0954328	0.00797713	1.3658e-28
cg12054453	-5.3e-06	1.18e-06	6.82e-08	2.96e-05	17	57915717	TMEM49	Body	-0.000351748	-0.000344606	2.79e-05	2.84e-30	-0.0895771	0.00834829	5.78578e-24
cg09206294	2.26e-05	4.47e-06	6.83e-08	2.96e-05	15	42072687	MAPKBP1;MAPKBP1	Body;Body	0.00035568	0.000262117	2.82e-05	8.12e-19	0.0623817	0.00839552	5.92443e-13
cg16928257	2.05e-05	3.92e-06	6.86e-08	2.97e-05	17	37330925	CACNB1	3'UTR	0.000348821	0.000271799	2.76e-05	1.14e-20	0.0658463	0.0082104	1.11871e-14
cg06709297	-1.45e-05	2.71e-06	6.88e-08	2.97e-05	2	10302454	C2orf48	Body	-0.000374569	-0.000200158	2.99e-05	7.04e-11	-0.0414225	0.00885475	3.90858e-06
cg24204951	2.14e-05	4.97e-06	6.91e-08	2.98e-05	2	239172084	PER2	Body	0.000350089	0.000311549	2.78e-05	7.65e-26	0.0786252	0.0082834	1.60719e-19
cg23162647	1.57e-05	3.34e-06	6.96e-08	3e-05	11	11994913	DKK3;DKK3;DKK3	Body;Body;Body	0.000338523	0.000284746	2.69e-05	1.65e-23	0.0706904	0.00798209	2.31332e-17
cg00771084	9.46e-06	1.81e-06	6.98e-08	3.01e-05	2	242598843	ATG4B;ATG4B	Body;Body	0.000341854	0.000279392	2.72e-05	2.44e-22	0.0688767	0.00811915	3.47642e-16
cg09478995	2.34e-05	4.38e-06	7.03e-08	3.03e-05	11	57264045	SLC43A1	Body	0.000348376	0.000286665	2.76e-05	1.21e-22	0.070661	0.0082179	1.57659e-16
cg02967812	1.33e-05	2.42e-06	7.05e-08	3.03e-05	17	80066314	CCDC57	Body	0.000336271	0.000386272	2.67e-05	5.01e-39	0.103235	0.00799316	2.04305e-32
cg13681701	8.58e-06	1.75e-06	7.06e-08	3.03e-05	5	1103910	SLC12A7	Body	0.000346219	0.000240259	2.75e-05	6.18e-17	0.0558287	0.00818285	3.24539e-11
cg10723746	1.25e-05	2.36e-06	7.08e-08	3.03e-05	19	2332499	SPPL2B;SPPL2B	Body;Body	0.000349072	0.000165995	2.79e-05	5.8e-09	0.0321838	0.00824739	0.000111447
cg24164786	1.83e-05	3.75e-06	7.08e-08	3.03e-05	14	75018906	LTBP2	Body	0.000340285	0.000292528	2.7e-05	2.35e-24	0.0730344	0.00804935	4.21967e-18
cg27221424	2.65e-05	4.85e-06	7.08e-08	3.03e-05	22	33196103	SYN3;TIMP3;SYN3;SYN3	Body;TSS1500;Body;Body	0.000340462	0.000319056	2.7e-05	4.7e-28	0.0815427	0.00805851	1.18136e-21
cg16770054	-1.16e-05	2.35e-06	7.09e-08	3.03e-05	7	1955738	MAD1L1;MAD1L1;MAD1L1	Body;Body;Body	-0.000315944	-0.000287137	2.5e-05	1.09e-26	-0.072798	0.00745722	2.2572e-20
cg25503540	1.15e-05	2.09e-06	7.13e-08	3.05e-05	17	80051901	FASN	Body	0.000288434	0.000289278	2.29e-05	2.06e-31	0.0753659	0.00684181	4.57471e-25
cg26234658	1.95e-05	3.6e-06	7.15e-08	3.05e-05	7	36343787			0.000351148	0.000245654	2.79e-05	3.28e-17	0.0573525	0.00824856	1.48981e-11
cg02637537	2.1e-05	4.03e-06	7.17e-08	3.06e-05	8	22447181	PDLIM2;PDLIM2;PDLIM2	Body;Body;Body	0.00033956	0.000262691	2.7e-05	2.14e-20	0.0635891	0.0080149	1.92823e-14
cg04117986	1.71e-05	3.14e-06	7.17e-08	3.06e-05	5	149517768	PDGFRB	5'UTR	0.000332084	0.000279559	2.63e-05	1.72e-23	0.0692332	0.00784629	3.09293e-17
cg20462242	2.08e-05	3.84e-06	7.19e-08	3.06e-05	1	3227744	PRDM16;PRDM16	Body;Body	0.000371385	0.000280516	2.96e-05	1.51e-19	0.0673048	0.00880303	1.34155e-13
cg12513352	-1.62e-05	3.78e-06	7.2e-08	3.06e-05	10	11204958	CUGBP2;CUGBP2	Body;Body	-0.000328628	-0.00028491	2.61e-05	1.12e-24	-0.0713694	0.00778927	2.0415e-18
cg10551058	-9.52e-06	1.72e-06	7.22e-08	3.07e-05	12	123324826	HIP1R	Body	-0.000351989	-0.00037373	2.79e-05	2.59e-34	-0.0985103	0.00835584	6.92873e-28
cg03318573	1.9e-05	3.5e-06	7.24e-08	3.07e-05	14	57856465	NAA30	TSS1500	0.000328656	0.00025124	2.62e-05	6.63e-20	0.0604379	0.00781208	7.43652e-14
cg26632897	1.91e-05	3.83e-06	7.25e-08	3.08e-05	17	77030546	C1QTNF1;C1QTNF1;C1QTNF1;C1QTNF1	1stExon;5'UTR;5'UTR;5'UTR	0.000334844	0.000255984	2.66e-05	5.9e-20	0.0616343	0.00789981	5.03742e-14
cg03337218	-5.07e-06	1.28e-06	7.28e-08	3.08e-05	10	25189866	PRTFDC1	Body	-0.000351687	-0.000271915	2.8e-05	2.39e-20	-0.0658623	0.00830322	1.95523e-14
cg16002136	1.83e-05	3.39e-06	7.31e-08	3.09e-05	17	81050920	METRNL	Body	0.000336472	0.00033682	2.67e-05	2.97e-31	0.0878468	0.00797828	5.46463e-25
cg15391590	-2.36e-05	4.73e-06	7.31e-08	3.09e-05	6	52913427	ICK;ICK		-0.000304745	-0.000373271	2.43e-05	7.35e-43	-0.101329	0.0072596	8.73154e-37
cg24028809	-2.56e-05	4.87e-06	7.34e-08	3.1e-05	6	153414101	RGS17	TSS1500	-0.000326701	-0.000378647	2.6e-05	1.61e-39	-0.101889	0.00776978	2.09293e-33
cg06146977	2.42e-05	4.59e-06	7.37e-08	3.11e-05	13	43469464	EPSTI1;EPSTI1	Body;Body	0.000362501	0.000255613	2.89e-05	2.56e-17	0.0601992	0.00862088	1.11329e-11
cg12105382	1.53e-05	3.14e-06	7.47e-08	3.15e-05	12	4390091	CCND2	Body	0.000342645	0.000324918	2.72e-05	1.36e-28	0.0833551	0.00811398	3.18375e-22
cg09473282	2.43e-05	4.81e-06	7.49e-08	3.16e-05	6	35115955		Body;Body	0.000331692	0.000276438	2.63e-05	4.9e-23	0.0682759	0.0078271	6.9328e-17
cg01735080	2.39e-05	4.41e-06	7.51e-08	3.16e-05	14	99599734			0.000375201	0.00025933	2.99e-05	8.99e-17	0.0604715	0.00887504	3.35967e-11
cg23613836	1.91e-05	3.49e-06	7.52e-08	3.16e-05	7	143604179			0.000344389	0.000292484	2.74e-05	9.02e-24	0.072929	0.00817054	1.23097e-17
cg19145082	-2.2e-05	4.13e-06	7.53e-08	3.16e-05	3	142854187			-0.000344413	-0.000308551	2.73e-05	6.46e-26	-0.0781633	0.00817702	1.10607e-19
cg20014094	1.6e-05	3.08e-06	7.53e-08	3.16e-05	1	16053725	PLEKHM2	Body	0.000331592	0.000323901	2.64e-05	5.59e-30	0.0843079	0.00790526	1.01684e-23
cg09384035	-3.92e-05	7.24e-06	7.55e-08	3.17e-05	8	104131768			-0.000338155	-0.000261591	2.69e-05	2.83e-20	-0.0632723	0.00800392	2.48996e-14
cg01436254	-1.47e-05	3.39e-06	7.58e-08	3.17e-05	3	121796580	CD86;CD86	TSS200;Body	-0.000339459	-0.000280295	2.7e-05	1.13e-22	-0.069027	0.0080056	1.47485e-16
cg21153358	1.99e-05	4.07e-06	7.58e-08	3.17e-05	4	86049133			0.000343495	0.000291322	2.73e-05	1.01e-23	0.0724824	0.00813152	1.45132e-17
cg14718848	1.64e-05	3.02e-06	7.61e-08	3.18e-05	11	128420863	ETS1	Body	0.000351604	0.000247696	2.81e-05	2.9e-17	0.0581119	0.00837106	1.41662e-11
cg18777600	1.83e-05	4.41e-06	7.66e-08	3.2e-05	11	1943014	TNNT3;TNNT3;TNNT3;TNNT3	5'UTR;5'UTR;5'UTR;5'UTR	0.000354759	0.000274211	2.83e-05	2.86e-20	0.0663041	0.00840007	2.51435e-14
cg03323793	-1.67e-05	3.23e-06	7.67e-08	3.2e-05	7	151548111	PRKAG2	Body	-0.000331553	-0.00029411	2.63e-05	1.34e-25	-0.0741206	0.00784535	2.48715e-19
cg24438749	3.01e-05	5.42e-06	7.67e-08	3.2e-05	13	110929101	COL4A1	Body	0.000356524	0.000286531	2.84e-05	1.27e-21	0.0701798	0.00842503	1.21126e-15
cg08467103	-2.98e-05	5.5e-06	7.68e-08	3.2e-05	2	65593933	SPRED2;SPRED2	TSS200;Body	-0.000332604	-0.0003993	2.64e-05	1.72e-41	-0.108591	0.00790329	8.26846e-36
cg11617144	1.48e-05	2.61e-06	7.73e-08	3.21e-05	8	145729772	GPT	1stExon	0.00035228	0.00028319	2.81e-05	1.37e-21	0.0696417	0.00838437	1.35232e-15
cg26924967	-2.88e-05	5.57e-06	7.73e-08	3.21e-05	19	3136097	GNA15	TSS200	-0.000384421	-0.000280584	3.07e-05	2.24e-18	-0.066344	0.00912616	1.74597e-12
cg04926881	-1.83e-05	3.34e-06	7.77e-08	3.23e-05	7	29024378			-0.000312611	-0.000368232	2.5e-05	2.8e-40	-0.0990189	0.00743998	3.95131e-34
cg01588379	1.68e-05	3.23e-06	7.78e-08	3.23e-05	7	151433326	PRKAG2;PRKAG2	Body;Body	0.000345454	0.000262245	2.76e-05	1.25e-19	0.0630485	0.00820199	1.06495e-13
cg02573234	1.46e-05	2.79e-06	7.81e-08	3.23e-05	11	65088334	CDC42EP2	5'UTR	0.000362526	0.000279504	2.89e-05	4.09e-20	0.0675839	0.00861719	3.57497e-14
cg21994822	1.84e-05	3.47e-06	7.81e-08	3.23e-05	11	66741747	C11orf86	TSS1500	0.000350969	0.000241766	2.8e-05	1.16e-16	0.0563365	0.00829199	3.74424e-11
cg03411938	2.15e-05	3.89e-06	7.89e-08	3.26e-05	11	2700003	KCNQ1;KCNQ1OT1;KCNQ1	Body;Body;Body	0.000344806	0.000157951	2.77e-05	2.32e-08	0.0297317	0.00815472	0.00030144
cg25304198	2.76e-05	5.07e-06	7.93e-08	3.28e-05	13	51168711			0.000379411	0.000244365	3.03e-05	7.73e-15	0.0553203	0.00899312	1.77893e-09
cg00291478	-2.14e-05	4.17e-06	7.96e-08	3.28e-05	10	121301041	RGS10	Body	-0.000346832	-0.000257009	2.76e-05	7.84e-19	-0.0612128	0.00820524	5.09393e-13
cg09127759	1.93e-05	3.63e-06	7.96e-08	3.28e-05	11	125811660			0.000358262	0.000227237	2.85e-05	1.73e-14	0.051207	0.00844852	2.9837e-09
cg08926365	2.45e-05	4.97e-06	8.01e-08	3.3e-05	6	112007564	FYN;FYN;FYN	3'UTR;3'UTR;3'UTR	0.000355247	0.00023064	2.84e-05	4.93e-15	0.0521794	0.00840634	1.32824e-09
cg10166664	-3.63e-05	6.56e-06	8.13e-08	3.34e-05	5	60624229			-0.000332574	-0.00030367	2.64e-05	1.42e-26	-0.0766583	0.00783478	1.98584e-20
cg20883194	1.97e-05	3.45e-06	8.13e-08	3.34e-05	12	45801769	ANO6;ANO6;ANO6;ANO6	Body;Body;Body;Body	0.000345196	0.000321407	2.75e-05	1.38e-27	0.0818127	0.0081925	3.26211e-21
cg26941823	1.84e-05	3.27e-06	8.14e-08	3.35e-05	5	171569243	STK10	Body	0.000347437	0.00023619	2.78e-05	3.3e-16	0.0545998	0.00826092	1.13844e-10
cg14129855	1.47e-05	2.7e-06	8.15e-08	3.35e-05	12	67819936			0.000362981	0.000278273	2.9e-05	6.58e-20	0.0670533	0.00864152	6.41298e-14
cg25354617	1.61e-05	2.91e-06	8.22e-08	3.37e-05	4	3241813	HTT	3'UTR	0.000321305	0.000393518	2.57e-05	1.44e-42	0.106759	0.00767418	1.33381e-36
cg06945807	1.62e-05	2.91e-06	8.24e-08	3.38e-05	1	95061616			0.00035842	0.000272923	2.85e-05	8.81e-20	0.0656697	0.00845903	6.5107e-14
cg07736627	-1.44e-05	2.67e-06	8.27e-08	3.38e-05	11	44322491	ALX4	Body	-0.000329224	-0.000370435	2.63e-05	1.77e-37	-0.0992865	0.00786799	2.50949e-31
cg16734795	-2.2e-05	4.24e-06	8.27e-08	3.38e-05	19	47839187	GPR77	TSS1500	-0.000333798	-0.000376813	2.66e-05	1.15e-37	-0.100539	0.00796739	2.65417e-31
cg03663120	-8.27e-06	1.76e-06	8.32e-08	3.4e-05	7	2284600	NUDT1;NUDT1;NUDT1;NUDT1;NUDT1;NUDT1;NUDT1	Body;Body;Body;Body;Body;Body;Body	-0.00034183	-0.000269995	2.74e-05	7.01e-21	-0.0656395	0.00816028	8.3311e-15
cg08061755	1.92e-05	4.13e-06	8.32e-08	3.4e-05	11	9781826			0.000350435	0.000279976	2.8e-05	2.74e-21	0.0684902	0.00834494	2.8161e-15
cg14971718	2.1e-05	4.37e-06	8.33e-08	3.4e-05	6	30175327	TRIM26	TSS1500	0.00035558	0.000260667	2.84e-05	2.01e-18	0.0619013	0.00845746	1.24601e-12
cg08664568	1.85e-05	3.62e-06	8.37e-08	3.41e-05	1	39598712	MACF1	Body	0.000364888	0.000240899	2.92e-05	1.95e-15	0.0548952	0.0086475	5.8333e-10
cg27389255	1.29e-05	2.36e-06	8.37e-08	3.41e-05	11	14664598	PDE3B;PSMA1	TSS1500;5'UTR	0.000376002	0.000263899	3.01e-05	4.03e-17	0.0617572	0.00891672	1.63596e-11
cg18266458	-5.65e-06	9.51e-07	8.4e-08	3.41e-05	22	38611369	MAFF;MAFF;MAFF;MAFF	3'UTR;3'UTR;3'UTR;3'UTR	-0.000329649	-0.000281548	2.63e-05	7.84e-24	-0.0702102	0.00783856	1.09007e-17
cg27585533	1.21e-05	2.08e-06	8.4e-08	3.41e-05	10	102676881	FAM178A;FAM178A	Body;Body	0.000373261	0.000291187	2.99e-05	2.14e-20	0.0704992	0.00888573	1.96898e-14
cg18049182	-1.32e-05	3.39e-06	8.41e-08	3.42e-05	8	9409864			-0.000326708	-0.000300602	2.61e-05	5.28e-27	-0.0764175	0.0077517	9.84718e-21
cg01906637	-7.78e-06	1.48e-06	8.43e-08	3.42e-05	14	21504131	RNASE13	TSS1500	-0.000357256	-0.000244609	2.86e-05	2.26e-16	-0.0565379	0.00849537	9.15585e-11
cg15029935	2.66e-05	4.96e-06	8.48e-08	3.44e-05	15	91126012	CRTC3;CRTC3	Body;Body	0.000353813	0.000261413	2.83e-05	1.16e-18	0.0622367	0.00840418	7.17018e-13
cg20017590	2.32e-05	5.52e-06	8.5e-08	3.44e-05	2	54852195	SPTBN1;SPTBN1	Body;Body	0.000330576	0.000317168	2.64e-05	6.39e-29	0.0815421	0.00785141	1.15824e-22
cg00015639	2.24e-05	4.22e-06	8.56e-08	3.46e-05	14	24554539	NRL	TSS1500	0.000353335	0.000311994	2.82e-05	3.85e-25	0.0786272	0.00840078	5.04649e-19
cg20816789	-1.17e-05	2.18e-06	8.56e-08	3.46e-05	1	27462916	SLC9A1	Body	-0.000326762	-0.000285645	2.61e-05	9.35e-25	-0.0715831	0.00775299	1.40397e-18
cg08710911	1.48e-05	3.41e-06	8.58e-08	3.47e-05	22	37574795			0.000342074	0.00028575	2.73e-05	6.02e-23	0.070643	0.00814996	9.26087e-17
cg13835688	-8.74e-06	1.64e-06	8.59e-08	3.47e-05	9	130859454	SLC25A25;SLC25A25;SLC25A25;SLC25A25	Body;TSS1500;TSS1500;Body	-0.000321336	-0.000325058	2.56e-05	2.12e-31	-0.0844574	0.00762405	4.3572e-25
cg09110922	1.51e-05	3.25e-06	8.62e-08	3.47e-05	20	19866746			0.0003469	0.000285415	2.77e-05	2.35e-22	0.0703546	0.00825162	2.75788e-16
cg05161682	1.28e-05	2.35e-06	8.65e-08	3.48e-05	13	111107167	COL4A2	Body	0.000352172	0.000277199	2.82e-05	1e-20	0.067485	0.0083808	8.27363e-15
cg11634930	7.98e-06	2.04e-06	8.65e-08	3.48e-05	19	2046085	MKNK2;MKNK2	Body;Body	0.00034638	0.000344735	2.76e-05	7.92e-31	0.0898747	0.00826451	1.67733e-24
cg17523282	1.19e-05	2.22e-06	8.68e-08	3.49e-05	10	71871364	H2AFY2	Body	0.000363348	0.000330701	2.9e-05	1.82e-26	0.0834397	0.00865375	5.08503e-20
cg20345556	2.21e-05	4.78e-06	8.71e-08	3.5e-05	6	30175305	TRIM26	Body	0.000357211	0.000268723	2.86e-05	3.24e-19	0.0643605	0.00848913	2.19909e-13
cg10257110	2.02e-05	4.8e-06	8.74e-08	3.51e-05	16	56640568			0.000369766	0.000274159	2.91e-05	3.53e-19	0.0661727	0.00870983	2.11082e-13
cg08556511	-2.47e-05	4.41e-06	8.79e-08	3.52e-05	11	102048882	YAP1;YAP1	Body;Body	-0.000359994	-0.000202142	2.9e-05	1.19e-11	-0.0429459	0.00857005	8.02612e-07
ch.3.1226245F	-9e-06	1.63e-06	8.79e-08	3.52e-05	3	55731563	ERC2	Body	-0.00031632	-0.000384329	2.54e-05	6.04e-42	-0.104424	0.00757632	4.08349e-36
cg15334250	-1.61e-05	4.02e-06	8.8e-08	3.52e-05	3	184297495	EPHB3	Body	-0.000332952	-0.000281315	2.66e-05	2.27e-23	-0.0699303	0.00790289	2.62774e-17
cg17843212	1.19e-05	2.18e-06	8.85e-08	3.54e-05	1	42780390	FOXJ3	5'UTR	0.000351964	0.000190627	2.83e-05	5.53e-11	0.0396499	0.00835211	2.87309e-06
cg13673563	-5.61e-06	1.26e-06	8.9e-08	3.55e-05	14	21738473	HNRNPC;HNRNPC;HNRNPC;HNRNPC	TSS1500;TSS1500;TSS1500;TSS1500	-0.00034477	-0.000264234	2.75e-05	8e-20	-0.0637839	0.00814659	4.38526e-14
cg18456803	-4.46e-05	8.58e-06	8.91e-08	3.55e-05	13	41593519	ELF1	TSS200	-0.000321769	-0.000317811	2.57e-05	3.18e-30	-0.0819954	0.00763797	7.0058e-24
cg23654821	-9.6e-06	1.83e-06	8.91e-08	3.55e-05	3	39188656	CSRNP1	5'UTR	-0.000328183	-0.000374219	2.62e-05	4.2e-38	-0.100396	0.00783721	4.70111e-32
cg16188537	1.41e-05	2.6e-06	8.93e-08	3.56e-05	12	109704190	ACACB	3'UTR	0.000349369	0.00031029	2.79e-05	2.64e-25	0.0783175	0.00832422	3.82672e-19
cg09246749	1.35e-05	2.51e-06	8.96e-08	3.57e-05	6	79926242	HMGN3;HMGN3	Body	0.000325472	0.00032064	2.6e-05	4.79e-30	0.0829729	0.00774948	8.91238e-24
cg21526357	-1.48e-05	2.9e-06	8.99e-08	3.57e-05	17	2699249	RAP1GAP2;RAP1GAP2	TSS1500;TSS1500	-0.000339694	-0.000280632	2.72e-05	1.83e-22	-0.0692385	0.00808347	2.07554e-16
cg23391288	-2.62e-05	5.01e-06	9.01e-08	3.58e-05	13	49366203			-0.000332874	-0.000366529	2.66e-05	5.38e-36	-0.0978555	0.00795808	5.63972e-30
cg04821520	-3.07e-05	5.74e-06	9.02e-08	3.58e-05	11	37525709			-0.000358139	-0.000244482	2.88e-05	3.44e-16	-0.056511	0.00853546	1.14184e-10
cg06618298	1.83e-05	3.99e-06	9.05e-08	3.59e-05	5	16913076	MYO10	Body	0.00032558	0.000277024	2.6e-05	1.33e-23	0.068963	0.00775174	1.70607e-17
cg11855643	3.17e-05	5.96e-06	9.08e-08	3.59e-05	1	184473341	C1orf21	Body	0.000368007	0.000264192	2.94e-05	9.15e-18	0.0623661	0.00873185	4.16614e-12
cg17907457	1.76e-05	2.98e-06	9.08e-08	3.59e-05	1	87416597	HS2ST1;HS2ST1	Body;Body	0.000332962	0.00036734	2.66e-05	4.45e-36	0.0973797	0.00795207	9.73226e-30
cg07452879	2.11e-05	4.53e-06	9.11e-08	3.6e-05	17	71274436			0.000347421	0.00028793	2.78e-05	1.52e-22	0.0710811	0.0082994	2.02404e-16
ch.15.97746216F	-9.12e-06	1.59e-06	9.12e-08	3.6e-05	15	99928693			-0.000331748	-0.000330708	2.65e-05	1.17e-30	-0.0858568	0.0079303	2.60042e-24
cg09838336	-1.06e-05	1.97e-06	9.13e-08	3.6e-05	7	43733719	C7orf44	5'UTR	-0.000314987	-0.000363189	2.53e-05	1.25e-38	-0.0980506	0.00755506	9.10064e-33
cg21346966	-1.86e-05	3.41e-06	9.17e-08	3.62e-05	2	238341793			-0.000349664	-0.000320168	2.79e-05	1.36e-26	-0.0816176	0.00834996	2.00131e-20
cg27081745	-9.88e-06	2.03e-06	9.29e-08	3.66e-05	5	67627382			-0.000343565	-0.000231645	2.75e-05	6.34e-16	-0.0534141	0.00812801	1.53916e-10
cg19111906	7.16e-06	1.28e-06	9.35e-08	3.68e-05	11	67816846	TCIRG1;TCIRG1	Body;Body	0.000298892	0.000268891	2.39e-05	7.07e-26	0.0678694	0.00711489	1.15741e-19
cg03518729	-2.5e-05	4.85e-06	9.39e-08	3.69e-05	1	235147744			-0.00033894	-0.000336449	2.72e-05	2.29e-30	-0.0873965	0.00813545	5.26364e-24
cg00540067	1.3e-05	2.38e-06	9.4e-08	3.69e-05	3	126074344	KLF15	5'UTR	0.000339678	0.000345095	2.74e-05	4.18e-31	0.0901705	0.0082098	7.14224e-25
cg25963822	-7.65e-06	1.45e-06	9.4e-08	3.69e-05	7	100270831	GNB2	TSS1500	-0.000338436	-0.00018299	2.74e-05	7.02e-11	-0.0381922	0.00810458	3.30687e-06
cg15601164	-2.2e-05	4.51e-06	9.41e-08	3.69e-05	10	130832336			-0.000341566	-0.000274418	2.74e-05	2.25e-21	-0.0671891	0.00815744	2.15819e-15
cg20957370	2.38e-05	4.43e-06	9.43e-08	3.7e-05	5	153338888			0.00036502	0.00025473	2.93e-05	8.16e-17	0.0594636	0.00872199	3.18079e-11
cg05194346	-1.85e-05	3.51e-06	9.46e-08	3.7e-05	15	101305443			-0.000349651	-0.000275682	2.81e-05	1.22e-20	-0.0672086	0.00838323	1.02845e-14
cg05187549	1.54e-05	2.89e-06	9.48e-08	3.71e-05	5	138904075			0.000343349	0.000297818	2.75e-05	2.83e-24	0.0744029	0.00818332	4.21319e-18
cg22431093	1.78e-05	3.28e-06	9.49e-08	3.71e-05	12	32654992	FGD4	TSS200	0.000360057	0.000302609	2.88e-05	5.39e-23	0.0750507	0.00857626	6.34384e-17
cg23556715	1.68e-05	3.32e-06	9.6e-08	3.75e-05	17	62084359	ICAM2;ICAM2;ICAM2;ICAM2;ICAM2	5'UTR;5'UTR;5'UTR;5'UTR;TSS200	0.000355061	0.000244301	2.85e-05	1.95e-16	0.0567192	0.00843134	5.85178e-11
cg14561295	1.35e-05	2.57e-06	9.62e-08	3.75e-05	19	35526153	SCN1B	Body	0.000337741	0.000252776	2.71e-05	6.93e-19	0.0602602	0.00806812	5.07429e-13
cg12391643	1.97e-05	3.84e-06	9.68e-08	3.77e-05	2	85316997			0.000348533	0.000284726	2.8e-05	6.75e-22	0.0701481	0.008332	6.2461e-16
cg11067407	-1.42e-05	2.82e-06	9.72e-08	3.78e-05	11	113599852			-0.000315424	-0.000265677	2.53e-05	4.19e-23	-0.0659841	0.00754868	5.36405e-17
cg22013370	-1.28e-05	2.41e-06	9.73e-08	3.78e-05	1	241981543			-0.00034538	-0.000261218	2.77e-05	3.22e-19	-0.0626855	0.00823367	1.96804e-13
cg27540189	1.5e-05	2.72e-06	9.73e-08	3.78e-05	1	16819659	CROCCL2	TSS1500	0.000337465	0.000286434	2.71e-05	2.4e-23	0.0711608	0.00807531	3.52955e-17
cg02735204	1.12e-05	2.05e-06	9.77e-08	3.8e-05	10	71871463	H2AFY2	3'UTR	0.000325253	0.000360833	2.61e-05	2.75e-36	0.0956214	0.00779934	8.36747e-30
cg05348366	1.44e-05	3.38e-06	9.84e-08	3.82e-05	1	19665184			0.000312995	0.000338793	2.51e-05	8.05e-35	0.0895169	0.00751335	1.79508e-28
cg21712331	1.95e-05	4.39e-06	9.84e-08	3.82e-05	13	99630489	DOCK9;DOCK9;DOCK9;DOCK9	Body;Body;TSS200;TSS200	0.000347146	0.0002939	2.79e-05	2.73e-23	0.0731312	0.00832324	3.81293e-17
cg13038618	1.34e-05	2.55e-06	9.86e-08	3.82e-05	14	77467391			0.000336821	0.000262961	2.71e-05	2.55e-20	0.0637663	0.00803808	1.93175e-14
cg00705600	1.44e-05	2.64e-06	9.87e-08	3.82e-05	4	185820660			0.000348531	0.000335124	2.8e-05	9.71e-29	0.0863747	0.00833708	1.2645e-22
cg08042135	-1.04e-05	1.84e-06	9.93e-08	3.84e-05	1	20501757	PLA2G2C	TSS200	-0.000355255	-0.000240511	2.87e-05	6.78e-16	-0.055512	0.00851609	1.98961e-10
cg13334066	1.64e-05	3.06e-06	9.93e-08	3.84e-05	13	52342380	DHRS12	3'UTR	0.000364072	0.000224929	2.93e-05	1.24e-13	0.0499236	0.00868271	1.73847e-08
cg21217846	-2.45e-05	4.49e-06	1e-07	3.85e-05	1	153515539	S100A5	TSS1500	-0.000345141	-0.000232894	2.78e-05	7.52e-16	-0.0535193	0.00821054	2.04934e-10
cg12933521	2.05e-05	3.81e-06	1e-07	3.85e-05	19	11280913	KANK2;KANK2	Body;Body	0.000352315	0.000267497	2.84e-05	2.6e-19	0.0644743	0.00845745	1.58328e-13
cg18401785	1.95e-05	3.62e-06	1e-07	3.85e-05	2	201342532	SPATS2L;SPATS2L;SPATS2L;SPATS2L	Body;Body;Body;Body	0.000312356	0.000262616	2.51e-05	5.56e-23	0.0653017	0.00749769	6.26061e-17
cg04075247	1.47e-05	2.68e-06	1.01e-07	3.89e-05	11	63274230	LGALS12;LGALS12;LGALS12;LGALS12;LGALS12	Body;Body;TSS1500;Body;TSS1500	0.000327085	0.000314131	2.62e-05	1.09e-28	0.0807141	0.00779757	1.57961e-22
cg21163717	-1.79e-05	3.3e-06	1.02e-07	3.92e-05	8	21769903	DOK2	Body	-0.00031104	-0.000260014	2.5e-05	1.04e-22	-0.0644459	0.00742264	9.48746e-17
cg18022921	1.71e-05	3.38e-06	1.02e-07	3.92e-05	6	43736973	VEGFA;VEGFA;VEGFA;VEGFA;VEGFA;VEGFA;VEGFA;VEGFA;VEGFA;VEGFA;VEGFA;VEGFA;VEGFA;VEGFA;VEGFA;VEGFA	5'UTR;5'UTR;5'UTR	0.000335193	0.000311904	2.67e-05	1.51e-27	0.0797212	0.00796866	2.96666e-21
cg23756143	2.33e-05	4.07e-06	1.02e-07	3.92e-05	11	66643501	PC;PC;PC	5'UTR;5'UTR;5'UTR	0.000348629	0.000318025	2.79e-05	2.36e-26	0.0807304	0.00832356	3.48362e-20
cg06092869	-1.68e-05	3.09e-06	1.03e-07	3.95e-05	1	225642746			-0.000322472	-0.000308302	2.59e-05	2.06e-28	-0.0791521	0.00770272	3.18325e-22
cg12273284	-2.01e-05	3.87e-06	1.03e-07	3.95e-05	10	12490844	CAMK1D;CAMK1D	Body;Body	-0.000336603	-0.000308228	2.71e-05	1.98e-26	-0.0783483	0.00809233	3.52995e-20
cg26811425	2.04e-05	4.2e-06	1.03e-07	3.95e-05	16	49870782			0.000352511	0.000258322	2.84e-05	3.42e-18	0.0613408	0.00842639	1.64782e-12
cg03347450	1.07e-05	1.93e-06	1.04e-07	3.97e-05	12	54980847	PPP1R1A	Body	0.000332453	0.000350317	2.67e-05	3.01e-33	0.0921053	0.00795702	4.43209e-27
cg02475283	1.3e-05	2.42e-06	1.04e-07	3.97e-05	11	978289	AP2A2	Body	0.000352722	0.000281527	2.84e-05	5.58e-21	0.0688431	0.00849963	5.61317e-15
cg02697979	-1.01e-05	2.04e-06	1.04e-07	3.97e-05	11	34265361	ABTB2	Body	-0.000345683	-0.000290868	2.78e-05	5.54e-23	-0.0723933	0.00824708	4.44473e-17
cg08761535	2.02e-05	4.17e-06	1.04e-07	3.97e-05	16	75079000	ZNRF1	Body	0.000331658	0.000268229	2.67e-05	1.84e-21	0.0658661	0.00793701	1.48065e-15
cg03078690	-1.23e-05	2.33e-06	1.05e-07	3.99e-05	6	33235504	VPS52	Body	-0.000325465	-0.000257327	2.62e-05	1.13e-20	-0.0625645	0.00777657	9.3083e-15
cg10589281	1.22e-05	2.37e-06	1.05e-07	3.99e-05	11	924500	AP2A2	TSS1500	0.000337348	0.000258281	2.71e-05	1.29e-19	0.0622984	0.00806537	8.16667e-14
cg18429374	-1.32e-05	3.75e-06	1.05e-07	3.99e-05	2	47031639			-0.000362047	-0.000259586	2.92e-05	1.85e-17	-0.0612745	0.00868374	7.13091e-12
cg24960799	-9.14e-06	1.66e-06	1.05e-07	3.99e-05	6	24908812	FAM65B	Body	-0.000352824	-0.000255914	2.85e-05	8.03e-18	-0.060797	0.00847268	3.197e-12
cg00087601	-7.12e-06	1.42e-06	1.06e-07	4.01e-05	21	35747094	FAM165B	TSS1500	-0.000353849	-0.000257883	2.85e-05	5.64e-18	-0.061019	0.00846228	2.67261e-12
cg00553527	3.82e-06	7.61e-07	1.06e-07	4.01e-05	16	89763816	SPATA2L	Body	0.000335842	0.0003604	2.7e-05	3.22e-34	0.095372	0.00808581	5.00751e-28
cg00647899	5.99e-06	1.05e-06	1.06e-07	4.01e-05	5	62983112			0.000377304	0.000208984	3.05e-05	2.79e-11	0.0438725	0.00902061	1.65131e-06
cg13881341	1.75e-05	3.73e-06	1.06e-07	4.01e-05	19	49259215	FGF21;FUT1	TSS200;TSS1500	0.000339444	0.000270357	2.73e-05	6.32e-21	0.0659735	0.0081251	5.21783e-15
cg14085952	-1.56e-05	2.49e-06	1.06e-07	4.01e-05	9	139496844			-0.000354331	-0.000192951	2.87e-05	5.73e-11	-0.0402054	0.00844791	2.68771e-06
cg17123639	1.25e-05	2.29e-06	1.06e-07	4.01e-05	12	1741869	WNT5B;WNT5B	Body;Body	0.000321501	0.000367602	2.59e-05	6.91e-38	0.0983929	0.00772583	7.89812e-32
cg19726712	-7.74e-06	1.87e-06	1.06e-07	4.01e-05	8	98790327	LAPTM4B	Body	-0.000361689	-0.000313298	2.91e-05	4.23e-24	-0.0783634	0.00863645	5.06595e-18
cg24716664	6.39e-06	1.24e-06	1.07e-07	4.04e-05	11	1006121	AP2A2	Body	0.00030857	0.000291574	2.48e-05	7.8e-28	0.0745163	0.00740992	1.73459e-21
cg25405962	1.97e-05	4.01e-06	1.07e-07	4.04e-05	1	9852785	CLSTN1;CLSTN1	Body;Body	0.000339229	0.000297704	2.73e-05	1.37e-24	0.074702	0.00811843	1.75769e-18
cg05307752	-3.2e-05	6.08e-06	1.08e-07	4.07e-05	2	144462886	ARHGAP15	Body	-0.000329992	-0.000259481	2.65e-05	1.84e-20	-0.0629623	0.00787244	1.34139e-14
cg11598720	-1.19e-05	2.21e-06	1.08e-07	4.07e-05	4	157811584	PDGFC	Body	-0.000346584	-0.000257453	2.79e-05	1.41e-18	-0.0613196	0.00824759	6.38018e-13
cg15077193	2.69e-05	4.98e-06	1.08e-07	4.07e-05	19	802989	PTBP1;PTBP1;PTBP1;PTBP1	Body;Body;Body;Body	0.000319894	0.000295465	2.58e-05	8.91e-27	0.0753481	0.0076753	1.20458e-20
cg02226192	1.34e-05	2.51e-06	1.09e-07	4.09e-05	16	89461734	ANKRD11	5'UTR	0.000332169	0.0002943	2.67e-05	6.65e-25	0.0744089	0.00795745	5.75512e-19
cg07764916	1.23e-05	2.43e-06	1.09e-07	4.09e-05	19	4038854			0.000308976	0.000260535	2.49e-05	5.36e-23	0.0646813	0.00741432	5.93872e-17
cg12275370	-1.46e-05	2.69e-06	1.09e-07	4.09e-05	2	10425661			-0.000331112	-0.000289827	2.67e-05	1.94e-24	-0.0726588	0.00792767	2.29853e-18
cg12392557	1.89e-05	3.91e-06	1.1e-07	4.13e-05	1	154550863	CHRNB2	3'UTR	0.000343032	0.000294012	2.76e-05	1.27e-23	0.0733495	0.00823079	1.46338e-17
cg09173325	1.66e-05	3.43e-06	1.11e-07	4.16e-05	12	53458408	SPRYD3	3'UTR	0.000348836	0.000293474	2.82e-05	7.18e-23	0.0728946	0.00838636	7.36661e-17
cg00448560	1.67e-05	3.06e-06	1.11e-07	4.16e-05	16	49525727	ZNF423	Body	0.000325968	0.000245462	2.63e-05	5.4e-19	0.0588551	0.00777297	2.45776e-13
cg01599099	1.32e-05	2.44e-06	1.12e-07	4.19e-05	11	66649832	PC;PC;PC	5'UTR;5'UTR;5'UTR	0.000318718	0.000336863	2.57e-05	2.46e-33	0.0889941	0.00769339	3.15238e-27
cg00753676	-1.31e-05	2.39e-06	1.13e-07	4.2e-05	4	38662991	FLJ13197	Body	-0.000299849	-0.000247757	2.42e-05	3.66e-22	-0.0611253	0.0071881	3.30363e-16
cg16317947	1.6e-05	2.95e-06	1.13e-07	4.2e-05	14	104151986	KLC1;KLC1;KLC1	Body;Body;3'UTR	0.000316853	0.000371531	2.56e-05	2.84e-39	0.0999265	0.00763572	3.82835e-33
cg03095773	2.33e-05	4.49e-06	1.13e-07	4.2e-05	2	102051598	RFX8	Body	0.000345426	0.000256213	2.79e-05	1.84e-18	0.0608638	0.00825735	9.36343e-13
cg05006384	1.35e-05	2.55e-06	1.13e-07	4.2e-05	14	95942319	C14orf49	TSS200	0.000334315	0.00031735	2.7e-05	6.14e-28	0.0811748	0.00804882	1.2946e-21
cg13907255	3.34e-05	6.37e-06	1.13e-07	4.2e-05	5	142895549			0.000337721	0.000353033	2.72e-05	1.18e-32	0.0930485	0.00815416	1.58302e-26
cg19862242	1.84e-05	3.62e-06	1.13e-07	4.2e-05	6	138200334	TNFAIP3	TSS200	0.000333888	0.000275714	2.69e-05	3.95e-22	0.0680475	0.00803277	4.00201e-16
cg24779921	1.99e-05	4.24e-06	1.13e-07	4.2e-05	5	98396620			0.000355081	0.000285513	2.87e-05	3.81e-21	0.0697853	0.00853848	3.59564e-15
cg13005202	-2.31e-05	4.39e-06	1.14e-07	4.23e-05	5	1555844			-0.000302346	-0.000274988	2.44e-05	5.34e-26	-0.0698388	0.00727718	7.24713e-20
cg22387323	-1.45e-05	3.06e-06	1.14e-07	4.23e-05	4	24975717	CCDC149	5'UTR	-0.000322551	-0.000260657	2.6e-05	2.39e-21	-0.0638548	0.00772263	1.88703e-15

## Sheet: Table S2
Supplementary Table 2: Pathway Analysis (IPA) results
Ingenuity Canonical Pathways	Pvalue	Molecules
Insulin Receptor Signaling	4.16869e-06	AKT1,EIF4EBP1,FOXO1,FYN,GRB10,GRB2,GYS2,INPP5F,IRS2,LIPE,MRAS,PDE3B,PIK3R1,PPP1R10,PPP1R14A,PRKAG2,PRKAR1B
Regulation Of The Epithelial Mesenchymal Transition By Growth Factors Pathway	1.7378e-05	AKT1,CDH1,ETS1,FGF21,FGF6,FGFRL1,FOXO1,GRB2,HSF1,MRAS,PDGFC,PDGFRB,PIK3R1,SMURF1,STAT3,TGFB2,TNFSF14,WWTR1,YAP1
Leptin Signaling in Obesity	3.16228e-05	ADCY5,AKT1,FOXO1,GRB2,LEPR,PDE3B,PIK3R1,PLCD1,PRKAG2,PRKAR1B,STAT3
Cardiac Hypertrophy Signaling (Enhanced)	0.000134896	ADCY5,AKT1,CACNA1C,CAMK2D,EIF4EBP1,FGF21,FGF6,FGFRL1,GNA15,HDAC4,HSPB7,IL10RA,INPP5F,ITGA9,MAP3K5,MKNK2,MPPE1,MRAS,OSM,PDE2A,PDE3B,PDE8A,PIK3R1,PLCD1,PLD6,PRKAG2,PRKAR1B,RCAN1,STAT3,TG,TGFB2,TNFSF14,WNT5B
Relaxin Signaling	0.000147911	ADCY5,AKT1,GNA15,GNB2,MPPE1,MRAS,PDE2A,PDE3B,PDE8A,PIK3R1,PLD6,PRKAG2,PRKAR1B,SMARCC2,VEGFA
ERK/MAPK Signaling	0.000147911	DOCK1,EIF4EBP1,ELF1,ESR1,ETS1,FYN,GRB2,HSPB7,ITGA9,MKNK2,MRAS,PIK3R1,PPP1R10,PPP1R14A,PRKAG2,PRKAR1B,STAT3,TLN2
Regulation of the Epithelial-Mesenchymal Transition Pathway	0.000239883	AKT1,CDH1,ETS1,FGF21,FGF6,FGFRL1,GRB2,MRAS,NOTCH1,PDGFRB,PIK3R1,SMURF1,STAT3,TCF7L2,TGFB2,TWIST2,WNT5B
Cardiac Î²-adrenergic Signaling	0.00025704	ADCY5,CACNA1C,GNB2,MPPE1,MRAS,PDE2A,PDE3B,PDE8A,PLD6,PPP1R10,PPP1R14A,PPP1R1A,PRKAG2,PRKAR1B
G-Protein Coupled Receptor Signaling	0.000338844	ADCY5,ADORA3,AKT1,AVPR1A,CAMK2D,FYN,GNA15,GRB2,HRH1,MPPE1,MRAS,PDE2A,PDE3B,PDE8A,PIK3R1,PLD6,PRKAG2,PRKAR1B,RGS10,RGS12,STAT3
White Adipose Tissue Browning Pathway	0.000371535	ADCY5,CACNA1C,CACNB1,CTBP1,FGF21,FGFRL1,LIPE,PRDM16,PRKAG2,PRKAR1B,RARA,THRA,VEGFA
HIPPO signaling	0.000512861	CSNK1E,DLG5,FRMD6,PPP1R10,PPP1R14A,RASSF1,TEAD1,TJP2,WWTR1,YAP1
Adipogenesis pathway	0.000537032	AGPAT2,AKT1,CTBP1,DGKD,EBF1,FGFRL1,FOXO1,GTF2H3,HDAC4,KLF3,PER2,SREBF1,ZNF423
Ephrin Receptor Signaling	0.00060256	ADAM10,AKT1,ARPC1B,EFNA5,EPHB3,FYN,GNA15,GNB2,GRB2,ITGA9,ITSN1,MRAS,PDGFC,STAT3,VEGFA,WIPF1
Estrogen Receptor Signaling	0.000660693	ADCY5,AKT1,CACNA1C,CTBP1,EIF4EBP1,ESR1,FOXO1,GNA15,GRB2,IGF2R,LEPR,MED1,MED13L,MRAS,NOTCH1,PDGFC,PIK3R1,PLCD1,PRKAG2,PRKAR1B,RUNX2,TRRAP,VEGFA
Role of NFAT in Cardiac Hypertrophy	0.000831764	ADCY5,AKT1,CACNA1C,CACNB1,CAMK1D,CAMK1G,CAMK2D,GNB2,GRB2,HDAC4,MRAS,PIK3R1,PLCD1,PRKAG2,PRKAR1B,RCAN1,TGFB2
Pancreatic Adenocarcinoma Signaling	0.001	AKT1,GRB2,NOTCH1,PDGFC,PIK3R1,PLD4,PLD6,RALGDS,STAT3,TGFB2,VEGFA
Axonal Guidance Signaling	0.00120226	ADAM10,ADAMTS9,AKT1,ARPC1B,DOCK1,EFNA5,EPHB3,FYN,GLI3,GNA15,GNB2,GRB2,ITGA9,ITSN1,KIF7,KLC1,MRAS,NTF4,PDGFC,PIK3R1,PLCD1,PLXND1,PRKAG2,PRKAR1B,SEMA6B,SEMA6D,SUFU,VEGFA,WIPF1,WNT5B
HIF1Î± Signaling	0.00141254	AKT1,CAMK1D,CAMK1G,CAMK2D,EIF4EBP1,GCK,MKNK2,MRAS,PDGFC,PIK3R1,PKM,SERPINE1,SLC2A2,STAT3,TGFB2,VEGFA
Human Embryonic Stem Cell Pluripotency	0.0018197	AKT1,FGFRL1,FOXO1,LEFTY2,MRAS,NTF4,PDGFC,PDGFRB,PIK3R1,TCF7L2,TGFB2,WNT5B
GM-CSF Signaling	0.00218776	AKT1,CAMK2D,ETS1,GRB2,MRAS,PIK3R1,RUNX1,STAT3
AMPK Signaling	0.00218776	ACACB,AKT1,CHRNB2,EIF4EBP1,FASN,FOXO1,GYS2,IRS2,LIPE,MRAS,PFKFB3,PIK3R1,PRKAG2,PRKAR1B,SMARCC2,TBC1D1
IGF-1 Signaling	0.00245471	AKT1,FOXO1,GRB10,GRB2,IRS2,MRAS,PIK3R1,PRKAG2,PRKAR1B,STAT3
Acute Myeloid Leukemia Signaling	0.00281838	AKT1,EIF4EBP1,GRB2,MRAS,PIK3R1,RARA,RUNX1,STAT3,TCF7L2
Type II Diabetes Mellitus Signaling	0.00281838	ACSL1,AKT1,CACNA1C,CACNB1,GCK,IRS2,MAP3K5,PIK3R1,PKM,PRKAG2,SLC27A2,SLC2A2
GÎ±i Signaling	0.00301995	ADCY5,ADORA3,GNB2,GRB2,MRAS,PRKAG2,PRKAR1B,RALGDS,RGS10,RGS12,STAT3
Glioma Signaling	0.00363078	AKT1,CAMK1D,CAMK1G,CAMK2D,GRB2,IGF2R,MRAS,PDGFC,PDGFRB,PIK3R1
FcÎ³ Receptor-mediated Phagocytosis in Macrophages and Monocytes	0.0040738	AKT1,ARPC1B,DOCK1,FYN,MYO5A,PIK3R1,PLD4,PLD6,TLN2
Synaptogenesis Signaling Pathway	0.0040738	ADCY5,AKT1,AP2A2,ARPC1B,CACNB1,CAMK2D,CDH1,CDH17,CDH23,EFNA5,EIF4EBP1,EPHB3,FYN,GRB2,ITSN1,MRAS,PIK3R1,PRKAG2,PRKAR1B,SYN3
Molecular Mechanisms of Cancer	0.0040738	ADCY5,AKT1,ARHGEF10,ARHGEF3,CAMK2D,CCND2,CDH1,CDK14,FOXO1,FYN,GNA15,GRB2,ITGA9,MAP3K5,MRAS,NF1,NOTCH1,PIK3R1,PRKAG2,PRKAR1B,RALGDS,SUFU,TGFB2,WNT5B
TGF-Î² Signaling	0.00467735	GRB2,MRAS,RUNX2,RUNX3,SERPINE1,SKI,SMURF1,TGFB2,ZNF423
Thyroid Cancer Signaling	0.00467735	AKT1,CDH1,FOXO1,IRS2,MRAS,NTF4,PIK3R1,TCF7L2
Integrin Signaling	0.00524807	ACTN1,AKT1,ARPC1B,CAPN2,DOCK1,FYN,GRB2,ITGA9,ITGB7,MRAS,PIK3R1,TLN2,TNK2,TSPAN3,WIPF1
Nitric Oxide Signaling in the Cardiovascular System	0.0057544	AKT1,CACNA1C,PDE2A,PDE3B,PDGFC,PIK3R1,PRKAG2,PRKAR1B,VEGFA
Tumor Microenvironment Pathway	0.0060256	AKT1,FGF21,FGF6,FOXO1,LEPR,MRAS,OSM,PDGFC,PIK3R1,SLC2A2,STAT3,TGFB2,VEGFA
GP6 Signaling Pathway	0.00630957	ADAM10,AKT1,COL21A1,COL4A1,COL4A2,FYN,LAMA4,LAMA5,LAMC2,PIK3R1
Superpathway of D-myo-inositol (1,4,5)-trisphosphate Metabolism	0.00645654	INPP1,INPP5F,ITPKB,SEC16A
Apelin Cardiac Fibroblast Signaling Pathway	0.00645654	AKT1,PRKAG2,SERPINE1,TGFB2
Gap Junction Signaling	0.00660693	ADCY5,AKT1,BGLAP,CSNK1E,CSNK1G1,GJC1,GRB2,MRAS,PIK3R1,PLCD1,PRKAG2,PRKAR1B,SMARCC2,TJP2
HGF Signaling	0.00676083	AKT1,DOCK1,ELF1,ETS1,GRB2,ITGA9,MAP3K5,MRAS,PIK3R1,STAT3
TR/RXR Activation	0.00676083	AKT1,FASN,MED1,PDE3B,PIK3R1,SREBF1,THRA,UCP3
FGF Signaling	0.00676083	AKT1,FGF21,FGF6,FGFRL1,GRB2,MAP3K5,PIK3R1,STAT3
Phosphatidylglycerol Biosynthesis II (Non-plastidic)	0.00758578	AGPAT2,AGPAT4,LPCAT1,PTPMT1
Protein Kinase A Signaling	0.00776247	ADCY5,CAMK2D,DUSP16,GLI3,GNB2,GYS2,LIPE,MPPE1,MYH10,PDE2A,PDE3B,PDE8A,PLCD1,PLD6,PPP1R10,PPP1R14A,PRKAG2,PRKAR1B,PTPRK,PYGB,TCF7L2,TGFB2,TNS2
FAK Signaling	0.00776247	AKT1,CAPN2,DOCK1,FYN,GRB2,ITGA9,MRAS,PIK3R1,TLN2
Endocannabinoid Cancer Inhibition Pathway	0.00831764	ADCY5,AKT1,CCND2,CDH1,PDGFC,PIK3R1,PRKAG2,PRKAR1B,TCF7L2,TWIST2,VEGFA
Opioid Signaling Pathway	0.00870964	ADCY5,AKT1,AP2A2,BLK,CACNA1C,CACNB1,CAMK1D,CAMK1G,CAMK2D,FYN,MRAS,PRKAG2,PRKAR1B,RGS10,RGS12,RGS17
Hepatic Fibrosis / Hepatic Stellate Cell Activation	0.00954993	CCR7,COL21A1,COL4A1,COL4A2,ECE1,IL10RA,LEPR,MYH10,PDGFC,PDGFRB,SERPINE1,TGFB2,VEGFA

## Sheet: Table S3
Supplementary Table 3: Statistically significant associations between methylation and gene expression at VF-DMPs
		effect size	s.err	pvalue
cg04029738	FASN	-8.58953	0.81003	2.5419e-23
cg06259406	FASN	-6.42415	0.620125	1.79335e-22
cg11950105	FASN	-6.28481	0.609487	2.60872e-22
cg05157970	FASN	-6.27707	0.61635	7.23882e-22
cg04145890	FGFRL1	-7.98215	0.781865	9.09303e-22
cg17268483	SLC27A2	-8.77645	0.863678	2.37772e-21
cg16268707	PC	-6.70608	0.695704	6.69801e-20
cg06234966	FASN	-8.06756	0.881439	2.46674e-18
cg20592144	FASN	-4.93173	0.552871	1.52681e-17
cg03693434	FASN	-6.4951	0.742688	5.42622e-17
cg17512993	FASN	-9.62289	1.12806	2.83023e-16
cg24222440	TTC36	-12.7677	1.54185	1.6474e-15
cg22158723	FASN	-7.4758	0.907873	2.3257e-15
cg06906087	FASN	-3.97952	0.487741	4.00732e-15
cg16806210	TTC36	-6.6048	0.856141	8.99051e-14
cg02107316	SCRN2	-14.1781	1.93427	1.35015e-12
cg13804838	FASN	-5.80435	0.793754	1.36105e-12
cg06647382	PDK2	-6.2088	0.854015	1.79451e-12
cg11617144	GPT	-6.77619	0.953588	5.18472e-12
cg05396584	FASN	-5.98882	0.86871	2.03674e-11
cg00806900	ACACB	-6.06446	0.89291	3.94402e-11
cg09088625	CCR1	-8.50459	1.27315	7.73536e-11
cg21090033	TM4SF19	-3.48562	0.533839	1.94624e-10
cg16230060	CKMT2	-7.91015	1.21274	2.1243e-10
cg23953820	DDR1	-7.45012	1.153	2.90467e-10
cg07474842	MAP3K5	2.89012	0.448297	3.16125e-10
cg01599099	PC	-6.25426	0.977973	4.3e-10
cg09514524	GPT	-17.5151	2.76833	6.59755e-10
cg25423135	FASN	-4.08703	0.646753	6.7389e-10
cg05640320	PC	-4.50382	0.732875	1.85368e-09
cg18169610	CD81	-6.32381	1.02915	1.89174e-09
cg08469255	DDR1	-7.0441	1.16594	3.38516e-09
cg10093739	SCRN2	-5.31612	0.880702	3.69353e-09
cg21111471	FLRT1	-5.48957	0.913995	4.15827e-09
cg21987356	GCK	-11.1815	1.87862	5.62147e-09
cg05425326	GINS3	-5.13899	0.894646	1.80005e-08
cg20435284	SBNO2	-7.0763	1.23081	1.88601e-08
cg23858189	PXDN	-6.0703	1.07455	2.99755e-08
cg24161106	SREBF1	-4.74262	0.845292	3.74096e-08
cg10145584	IL10RA	-5.60012	0.998901	3.78418e-08
cg06942450	CTSZ	-4.60539	0.823563	4.12969e-08
cg25211622	SLC25A22	-10.2013	1.84176	5.45429e-08
cg11657323	CCDC88B	2.92805	0.539018	9.58917e-08
cg14030904	ZC3H12D	-4.62488	0.852153	9.73075e-08
cg07415388	SREBF1	-5.96635	1.10144	1.02976e-07
cg20544516	SREBF1	-5.44236	1.00684	1.09491e-07
cg01982788	SMARCC2	-4.88854	0.906702	1.27689e-07
cg25580656	ZFYVE21	-4.69902	0.874	1.28935e-07
cg09173325	SPRYD3	4.38574	0.817692	1.35153e-07
cg21919729	CTSB	-4.62765	0.863067	1.3752e-07
cg16075139	CD81	-4.21964	0.786772	1.44673e-07
cg14324675	LST1	-3.58675	0.675406	1.8226e-07
cg12695612	MFAP2	-6.05508	1.15226	2.39547e-07
cg04425614	C14orf180	-4.47176	0.855192	2.71229e-07
cg11634930	MKNK2	-6.32472	1.20957	2.71788e-07
cg07248223	CCR7	-3.56941	0.688612	3.41628e-07
cg27656498	TRIO	-7.23345	1.40675	4.27036e-07
cg15354065	DGKA	-2.90137	0.569801	5.39103e-07
cg06904649	DAPK2	-4.29505	0.844383	6.0815e-07
cg01998806	CCDC88B	2.4096	0.478033	6.94795e-07
cg22082456	SCP2	-3.41497	0.679295	7.44285e-07
cg00317626	SLC1A7	3.35893	0.673712	9.13199e-07
cg01588379	PRKAG2	-4.60779	0.932563	1.13182e-06
cg15937861	PC	-5.25608	1.06417	1.14162e-06
cg00608661	CHST11	-2.67726	0.545481	1.32371e-06
cg02481950	IGSF6	-5.03046	1.02822	1.44534e-06
cg01436254	CD86	-2.95403	0.604335	1.45195e-06
cg23756143	PC	-3.03622	0.622051	1.50546e-06
cg23875758	SREBF1	-5.27582	1.08163	1.53855e-06
cg07464217	CTSZ	-3.57393	0.73929	1.88543e-06
cg14666369	ACADS	-5.0652	1.04805	1.88988e-06
cg03498175	ACSL1	-3.58716	0.743018	1.95188e-06
cg19529273	LGALS12	-7.33405	1.53934	2.62576e-06
cg04683330	FASN	-5.53468	1.17385	3.35563e-06
cg16711522	MYO5A	-6.63782	1.41001	3.45036e-06
cg06764092	SLAMF8	-2.5464	0.543317	3.75786e-06
cg00842231	DOCK6	3.96945	0.846511	4.09481e-06
cg25447202	RGS12	-3.53609	0.761682	4.64706e-06
cg02481950	METTL9	5.64542	1.22447	5.49411e-06
cg20445402	IRS2	-9.52837	2.07749	6.0305e-06
cg18127648	DLG5	-7.67922	1.68049	6.46899e-06
cg08982827	PC	-2.4677	0.540229	6.49723e-06
cg08823975	ACSL1	-3.18027	0.698855	7.03354e-06
cg25362050	RARA	-5.08545	1.13633	9.89917e-06
cg25751484	ZSWIM4	5.02839	1.12375	1.00306e-05
cg04917472	CTSZ	-3.04268	0.681789	1.05042e-05
cg20707692	OSR1	-3.76216	0.84481	1.0883e-05
cg26029577	MACROD1	-4.0443	0.913699	1.23253e-05
cg00539174	CTSZ	-3.63818	0.825671	1.34057e-05
cg09494646	SREBF1	-6.22381	1.41529	1.39228e-05
cg07676145	CDH23	-4.71411	1.07368	1.44957e-05
cg21163717	DOK2	-2.30683	0.526165	1.48013e-05
cg03959147	TTLL7	-8.50078	1.96052	1.82294e-05
cg19705197	PFKFB3	-5.09752	1.18098	1.99495e-05
cg04387658	CD86	-3.32117	0.775264	2.27927e-05
cg24931346	C1QB	-3.1274	0.730972	2.33584e-05
cg08234878	PAPLN	3.13082	0.741926	3.00769e-05
cg10673833	MYO1G	-2.91129	0.693366	3.31028e-05
cg00649632	ABCC1	2.57879	0.616279	3.48354e-05
cg03124510	PFKFB3	-4.29688	1.03069	3.76892e-05
cg20883194	ANO6	-2.66052	0.640215	3.94624e-05
cg18713166	PLD6	-3.57024	0.867445	4.6632e-05
cg20417128	PXDN	-4.00672	0.973533	4.69248e-05
cg25143652	PTK6	-5.59533	1.36214	4.80722e-05
cg22035959	ARID3A	2.97288	0.723129	4.83487e-05
cg07089232	SH3TC1	3.45178	0.84034	4.99264e-05
cg10984327	BRF1	-3.56402	0.871033	5.1583e-05
cg25999891	SREBF1	-4.20152	1.02813	5.2548e-05
cg13329862	DDR1	-2.90057	0.706619	5.35006e-05

## Sheet: Table S4
Supplementary Table 4: meQTLs, eQTLs and putative causal effects
CpG IlmnID	Number of methylation associated SNPs	Gene	Most Associated SNP	P-value Most Associated SNP	Also eQTL? (1="Yes")	Number meQTLs also eQTLs	SNP associated with VF	Causal Effect? (1="Yes")
cg06906087	244	FASN	rs34673303	5.59422e-06	1	211	1	1
cg04828493	104	CARS2	rs7336158	1.53009e-10	1	89	1	1
cg01684175	9	FOXO1	rs7981045	1.93526e-26	0	0	1	1
cg22185977	8	LPCAT1	rs2962061	1.31099e-11	0	0	1	1
cg04891836	2	TNFSF14	rs1077667	1.66272e-11	0	0	1	1
cg20793665	1	0	rs4973475	1.01961e-08	0	0	1	1
cg21153358	636	0	rs56849857	1.25038e-25	0	0	0	0
cg20724032	509	ULK4	rs9815268	2.83929e-18	0	0	0	0
cg16711522	480	MYO5A	rs17707705	8.70091e-32	1	418	0	0
cg08202226	371	GATAD2B	rs11583896	7.02e-24	1	1	0	0
cg01417625	301	LAMC2	rs68030389	1.96041e-13	0	0	0	0
cg11828104	283	KLC1	rs35015260	7.45106e-16	1	249	0	0
cg21994822	280	C11orf86	rs6591226	3.29118e-26	0	0	0	0
cg07091481	247	C10orf58	rs10887884	3.03926e-11	0	0	0	0
cg23383149	243	SDR39U1;KHNYN	rs3809	2.75004e-30	1	58	0	0
cg20957370	239	0	rs707178	3.9801e-18	0	0	0	0
cg24865110	233	YPEL2	rs716317	1.73676e-44	0	0	0	0
cg14329833	233	TMEM140	rs1080421	2.89679e-09	1	190	0	0
cg01592387	211	AFAP1;LOC84740	rs28542374	5.79321e-22	0	0	0	0
cg11855643	211	CFAP410	rs11461730	1.92162e-20	0	0	0	0
cg15784784	198	PC	rs2513658	2.7826e-16	0	0	0	0
cg03095773	176	RFX8	rs10191662	2.5446e-44	1	9	0	0
cg24028809	172	RGS17	rs11431780	6.79154e-11	1	123	0	0
cg27394566	166	PLD4	rs61421370	2.33274e-20	1	3	0	0
cg14939821	165	DOCK1;FAM196A	rs35290110	7.47574e-09	0	0	0	0
cg19215110	157	DDR1	rs116491376	6.10652e-16	1	44	0	0
cg08234878	154	PAPLN	rs61986878	1.04911e-15	1	73	0	0
cg12180551	154	PPAP2B	rs1777277	6.91841e-24	0	0	0	0
cg11125758	149	0	rs182567981	9.93916e-08	0	0	0	0
cg23019886	149	0	rs6489698	7.35514e-18	0	0	0	0
cg25963822	145	GNB2	rs221790	7.40419e-28	1	1	0	0
cg17660833	144	HRH1	rs11128544	1.02271e-13	0	0	0	0
cg04031093	144	0	rs10465475	6.03047e-31	0	0	0	0
cg05638471	139	SDF4	rs200940617	7.0348e-24	1	2	0	0
cg09858176	134	HSPB7	rs10927889	9.26731e-13	1	115	0	0
cg02475283	133	AP2A2	rs12223027	7.85107e-24	1	125	0	0
cg23654821	131	CSRNP1	rs2249736	5.78246e-29	1	3	0	0
cg06785712	128	CLCA2	rs10873780	5.66501e-18	1	83	0	0
cg19380303	127	KIF7	rs16974170	9.14407e-09	0	0	0	0
cg07495704	127	0	rs3759586	8.38297e-20	1	115	0	0
cg08442088	125	DBNL	rs79603064	1.56816e-18	1	73	0	0
cg01946510	119	BANP	rs7500034	2.94046e-10	0	0	1	0
cg21902325	117	LHFPL2	rs10045987	6.09522e-11	1	91	0	0
cg13410764	113	0	rs7874567	2.17095e-21	0	0	0	0
cg04399899	108	RAPGEF2	rs6823179	7.42898e-19	0	0	0	0
cg20964423	101	LOC400794;LRRC52	rs115193578	1.37264e-23	0	0	0	0
cg10842229	101	LOC400794;LRRC52	rs115193578	3.74831e-16	0	0	0	0
cg00986742	100	LOC400794;LRRC52	rs115193578	1.24247e-19	0	0	0	0
cg09710316	99	SLC2A2	rs11924032	6.05618e-15	0	0	0	0
cg27109748	98	MAD1L1	rs10269764	5.83269e-07	0	0	0	0
cg00340958	94	B4GALT5	rs201073832	1.58855e-12	0	0	0	0
cg00087601	94	FAM165B	rs8131595	9.22575e-14	0	0	0	0
cg17774960	92	EEF1D	rs61005957	7.03221e-15	0	0	0	0
cg10606620	91	0	rs2724732	1.91495e-07	0	0	0	0
cg24020152	89	KIAA0922	rs4392496	4.23401e-28	1	22	0	0
cg09058554	86	SLC25A33	rs9430332	1.34763e-23	1	5	0	0
cg00965133	81	BLCAP	rs34160502	2.09489e-31	0	0	0	0
cg03809021	80	FANCA	rs17225775	5.15086e-11	1	41	0	0
cg09206294	78	MAPKBP1	rs1197687	5.51276e-10	1	16	0	0
cg14976569	76	C19orf10	rs112988634	5.19124e-13	1	62	0	0
cg11580676	76	BGLAP	rs1052067	1.54608e-12	0	0	0	0
cg05963136	76	IGFL3	19:46583274	2.87192e-11	0	0	0	0
cg15279866	74	ARAP1	rs79430446	9.79253e-11	0	0	0	0
cg10975897	73	JARID2	rs113900967	2.89038e-08	0	0	0	0
cg19207017	71	SUFU	rs7899004	1.10516e-06	1	62	0	0
cg05234415	69	PPP1R14A	rs4802297	7.65782e-16	0	0	0	0
cg16075139	63	CD81	rs800138	2.26718e-45	0	0	0	0
cg18747197	62	0	rs1407363	3.82666e-17	0	0	0	0
cg18229196	60	0	rs10870226	1.32609e-10	0	0	0	0
cg19856758	59	0	rs62177981	3.41131e-23	0	0	0	0
cg10806639	59	STARD13	rs59591753	1.83489e-08	0	0	0	0
cg01622606	58	C2orf58	rs62133875	4.64278e-10	0	0	0	0
cg17886536	58	OXNAD1	rs509464	6.26331e-14	1	3	0	0
cg11938718	55	HPCAL1	rs13014806	6.27121e-21	0	0	0	0
cg13440894	55	BLK	rs2248932	3.01269e-07	1	43	0	0
cg03340365	54	DIP2C	rs3922852	3.68459e-09	0	0	0	0
cg19815376	53	FLJ34503	rs352066	6.57327e-07	0	0	0	0
cg13907255	51	0	rs768010	2.47083e-11	0	0	0	0
cg00874032	49	0	rs11368019	1.3728e-83	0	0	0	0
cg10521450	49	SH3PXD2A	rs61151381	2.18621e-12	1	36	0	0
cg06647928	48	0	rs11954279	2.76558e-06	0	0	0	0
cg03663120	48	NUDT1	rs62442506	6.92955e-09	0	0	0	0
cg07034103	45	0	rs7328301	1.1826e-12	0	0	0	0
cg27074505	45	0	rs62133330	7.6125e-20	0	0	0	0
cg23948703	44	EFTUD2	rs3760378	1.3338e-14	0	0	0	0
cg12187358	43	LAYN	rs663763	1.03195e-09	0	0	0	0
cg23613836	43	0	rs7806535	1.74969e-11	0	0	0	0
cg11715789	42	RUFY1	rs6886107	1.10427e-15	1	32	0	0
cg11935041	42	0	rs4958476	3.89277e-10	0	0	0	0
cg17840501	41	SEPT9	rs312824	1.74754e-25	1	15	0	0
cg01727419	41	SH3PXD2A	rs11191839	5.49007e-10	1	22	0	0
cg26248114	40	0	rs113123496	1.15857e-28	0	0	0	0
cg11061434	40	ODZ2	rs1472357	1.15667e-20	0	0	0	0
cg07485754	40	CAPZA2	rs12533164	1.03961e-09	1	36	0	0
cg01062937	39	ZFPM1	rs17175810	1.02134e-07	0	0	0	0
cg10877241	38	0	rs745374	2.55873e-10	0	0	0	0
cg21111471	38	FLRT1;MACROD1	rs651359	9.7318e-10	0	0	0	0
cg20788020	38	0	rs2942570	4.314e-11	0	0	0	0
cg07328351	36	S100B	rs2070425	1.84447e-08	1	18	0	0
cg09984479	35	TMEM184B	rs9622763	1.51468e-17	1	35	0	0
cg02960777	34	PHTF2	rs140008329	6.25626e-06	0	0	0	0
cg06616081	34	TSPAN3	rs11636613	6.19226e-09	0	0	0	0
cg06429887	32	FITM1	rs2277480	2.52422e-29	0	0	0	0
cg12924956	31	FITM1	rs35577926	9.27126e-14	0	0	0	0
cg24469729	31	HOXA3	rs2522826	1.01228e-06	0	0	0	0
cg05358900	31	0	rs2733694	5.71434e-06	0	0	0	0
cg09127759	30	0	rs1285318	2.32835e-15	0	0	0	0
cg26314722	29	0	rs514230	5.32875e-09	0	0	0	0
cg18360111	28	PRR5L	rs7101640	1.09405e-22	0	0	0	0
cg26672452	27	FAM38A	rs11076704	9.26044e-14	0	0	0	0
cg01531198	27	SMOC1	rs55796722	2.23579e-09	0	0	0	0
cg04574724	27	0	rs28635151	1.32687e-07	0	0	0	0
cg06936290	27	0	rs17167582	7.13869e-43	0	0	0	0
cg04233620	25	ADARB1	rs2838814	1.93142e-06	0	0	0	0
cg12914100	24	TPCN1	rs3815889	3.5977e-13	0	0	0	0
cg14684434	24	SNX18	rs72765735	1.69506e-06	0	0	0	0
cg11206634	23	SFT2D3	rs6751352	6.16814e-07	0	0	0	0
cg06551697	23	0	rs117711830	1.21426e-16	0	0	0	0
cg12196045	23	MAP1LC3B2	rs8181730	3.76882e-08	0	0	0	0
cg06508552	23	0	rs6894815	9.38703e-13	0	0	0	0
cg25389328	23	THRA	rs1568400	7.72424e-13	0	0	0	0
cg00317626	22	SLC1A7	rs11206111	1.59332e-09	1	16	0	0
cg05306109	21	ITPKB	rs3768414	2.95831e-27	1	3	0	0
cg22050611	21	TOLLIP	rs4963037	6.24606e-09	0	0	0	0
cg21919729	19	CTSB	rs6980952	2.1577e-11	1	12	0	0
cg27275374	19	TNS3	rs2941534	7.84767e-11	0	0	0	0
cg16928257	19	CACNB1	rs60284606	2.45963e-06	0	0	0	0
cg01048349	18	FLJ10357	rs1952151	8.02655e-18	0	0	0	0
ch.10.30081984F	18	0	rs67324323	3.37768e-15	0	0	0	0
cg22926842	18	CENPM	rs6002552	3.45609e-08	0	0	0	0
cg11702866	18	HRH1	rs11128544	7.34877e-08	0	0	0	0
cg14007090	18	LAMA5	rs558752	1.29676e-07	1	15	0	0
cg02497428	17	METTL9;IGSF6	rs12920057	1.48799e-12	0	0	0	0
cg13823492	17	ZNF365	rs7474813	1.34391e-10	0	0	0	0
cg20102019	17	0	rs11960	6.8306e-10	0	0	0	0
cg23786152	16	SH3PXD2A	rs10883931	3.73199e-06	0	0	0	0
cg02515217	16	MIR21	rs9910265	2.53538e-07	0	0	1	0
cg00372886	15	TRIM10	rs150741646	1.23998e-08	0	0	0	0
cg04468741	14	MICAL2	rs7949249	1.52973e-06	0	0	0	0
cg08119655	13	PPFIBP2	rs56888508	4.07943e-07	0	0	0	0
cg23053961	13	GLIS3	rs7038546	1.15448e-06	0	0	0	0
cg21653462	13	TAF8	rs2492926	3.91364e-08	1	13	0	0
cg26982892	12	0	rs77431764	6.93574e-07	0	0	0	0
cg03611487	12	LOC100126784;NAV2	rs10741798	5.45233e-07	0	0	0	0
cg13681701	12	SLC12A7	rs4580814	1.1279e-10	1	12	0	0
cg08710911	12	0	rs11704001	3.93746e-11	0	0	0	0
cg06988336	11	SPIRE2	rs12599799	7.1976e-06	1	8	0	0
cg16617817	11	TMEM184A	rs4725197	1.37461e-08	0	0	0	0
cg13718141	11	SHB	rs12553058	3.42875e-06	1	11	0	0
cg09173325	11	SPRYD3	rs14369	5.66084e-09	1	1	0	0
cg17245726	10	0	rs61809273	8.46305e-07	0	0	0	0
cg09743596	10	ACSF3	16:89162645	1.11652e-06	1	8	0	0
cg25642315	10	0	rs6843940	1.66575e-08	0	0	0	0
cg05177685	10	ABCF1	rs146982584	8.49117e-42	1	10	0	0
cg15702185	9	MIRLET7A3;LOC400931	rs11090909	7.79362e-06	0	0	0	0
cg14016418	9	0	rs1876808	1.63194e-09	0	0	0	0
cg07817608	8	0	rs17235923	8.81948e-07	0	0	0	0
cg25769315	8	0	rs7660342	4.00154e-08	0	0	0	0
cg24632944	8	FBLN2	rs1568306	1.04392e-12	0	0	0	0
cg27597505	8	0	rs7980880	1.98099e-10	0	0	0	0
cg08042135	8	PLA2G2C	rs4655000	9.92416e-07	0	0	0	0
cg05796704	7	FBXO44;FBXO2	rs909934	7.4007e-09	1	1	0	0
cg09126279	7	0	rs6837999	8.00746e-09	0	0	0	0
cg03199996	7	FAM65C	rs2904273	1.55121e-08	0	0	0	0
cg10131699	7	GALNTL2	rs924931	2.0905e-09	0	0	0	0
cg10377510	6	0	rs11121332	3.2978e-13	0	0	0	0
cg06111140	6	ESYT2	rs2709865	8.49375e-06	0	0	0	0
cg23910243	5	TGFB1I1	rs117515579	1.06982e-08	0	0	0	0
cg03778207	5	ME3	rs7926965	2.95595e-06	0	0	0	0
cg04409509	5	PXDN	rs7579738	8.50205e-08	1	5	0	0
cg22514722	4	MGLL	rs664910	5.93418e-13	0	0	0	0
cg14587213	4	FAM20C	rs4916935	6.70533e-11	0	0	0	0
cg05350224	4	AES	rs445208	3.85942e-08	1	3	0	0
cg08036172	4	MGLL	rs664910	3.50103e-12	0	0	0	0
cg04588138	4	0	rs60161730	6.58235e-11	0	0	0	0
cg15742700	4	BLK	rs1564267	1.38654e-06	0	0	0	0
cg00349404	4	0	rs10491045	1.03651e-09	0	0	0	0
cg14718848	4	ETS1	11:128433964	5.19836e-06	0	0	0	0
cg05425326	3	GINS3	rs16960150	1.44332e-06	0	0	0	0
cg24727290	3	DDR1	rs115865087	4.50438e-06	0	0	0	0
cg27630153	3	FAM38A	rs74649807	3.71433e-09	0	0	0	0
cg11277662	3	TSNARE1	rs4370657	4.65793e-06	0	0	0	0
cg16188537	3	ACACB	rs1104738	8.70532e-07	0	0	0	0
cg00553527	3	SPATA2L	rs3803690	1.11335e-06	0	0	0	0
cg13151751	2	LRRC8B	rs7545529	8.19419e-06	0	0	0	0
cg13642142	2	AGPAT2	rs2297538	1.67426e-08	0	0	0	0
cg18176723	2	PPCDC	rs7172065	3.18466e-06	1	2	0	0
cg26055899	2	KIAA0922	rs56725211	5.65737e-09	0	0	0	0
cg11793449	2	0	rs4789577	4.19815e-06	0	0	0	0
cg20021790	2	RPH3AL	rs12947264	4.37072e-07	0	0	0	0
cg15601264	2	0	rs11651692	3.6771e-06	0	0	0	0
cg16550264	2	0	rs117223784	9.88115e-14	0	0	0	0
cg00705600	2	0	rs4862467	4.01206e-06	0	0	0	0
cg07888912	1	KANK2	rs35248735	5.80451e-06	0	0	0	0
cg01026383	1	HLA-DMB	rs2395296	1.36283e-07	1	1	0	0
cg18742785	1	LYSMD4	rs4965536	6.05649e-11	1	1	0	0
cg24055855	1	0	rs2272011	2.04525e-06	0	0	0	0
cg12955084	1	TMEM91	rs112708650	7.40272e-06	1	1	0	0
cg25932446	1	FRMD4A	rs77883999	7.40883e-06	0	0	0	0
cg01906637	1	RNASE13	rs1243459	5.54583e-07	0	0	0	0
cg11634930	1	MKNK2	rs149658590	1.49168e-13	0	0	0	0
cg15601164	1	0	rs189884742	8.36989e-06	0	0	0	0
cg12392557	1	CHRNB2	rs7523890	8.10562e-06	0	0	0	0

## Sheet: Table S5
Supplementary Table 5: Diet VF-DMPs
Diet Variable*	CpG	Effect size	S.E	P value	Gene	P value Diet association including methylation		Diet association with VF
Nutrient level analyses								Nutrient	Pvalue
Fibre	cg09710316	-0.036	0.008	1.4 x 10-5	SLC2A2	0.4		Fibre	0.01
Fibre	cg26804336	-0.036	0.008	2.7 x 10-5	PIK3R1	0.2		Magnesium	0.001
Magnesium	cg06142324	-0.003	0.0008	1.2 x 10-5	HEPACAM	0.1		DASH	0.01
Magnesium	cg19689330	0.003	0.0008	2.1 x 10-5	FARS2	0.03		DQI-I	0.0006
Dietary index level analyses								Nordic	0.01
DASH	cg12187358	-0.0474958	0.0102922	5.76757e-06	LAYN	0.2
DASH	cg03347450	-0.0476356	0.0106587	1.10219e-05	PPP1R1A	0.1
DASH	cg12180551	-0.048085	0.0109935	1.6695e-05	PPAP2B	0.2
DASH	cg00177875	-0.0433107	0.00998156	1.96515e-05	DGAT2	0.3
DASH	cg24961523	-0.0381947	0.00885557	2.21894e-05	ARHGAP23	0.1
DASH	cg01599099	-0.043209	0.0100794	2.42404e-05	PC	0.1
DASH	cg03794214	-0.0486443	0.0115443	3.32412e-05	RRP7A	0.3
DASH	cg26804336	-0.0468048	0.0111762	3.7151e-05	PIK3R1	0.3
DQI-I	cg26804336	-0.029	0.006	7.4 x10-6	PIK3R1	0.04
DQI-I	cg20793665	-0.025	0.006	2.9 x10-5		0.008
Nordic	cg04278105	-0.056	0.013	3.8 x 10-5	INF2	0.4
* All diet variables are also nominally associated with VF, including fibre (P=0.01), magnesium (P=0.001), DASH (P=0.01), DQI-I (P=0.0006), and Nordic (P=0.01).

## Sheet: Table S6
Supplemental Table 6	Diet-VF mediation by methylation
Diet Variable	CpG site included	Gene	ACME	Pvalue	ADE	Pvalue	Prop Mediated	Pvalue
Fibre	cg09710316	SLC2A2	-9.8	<2 x10-16	-4	0.5	0.72	<2 x10-16
Magnesium	cg06142324	HEPACAM	-0.8	<2 x10-16	-0.9	0.09	0.47	<2 x10-16
DASH score	cg12187358	LAYN	-8.7	<2 x10-16	-10.2	0.15	0.46	0.004
DASH score	cg01599099	PC	-6.3	<2 x10-16	-11.3	0.1	0.35	0.008
DQI-I score	cg26804336	PIK3R1	-5.9	<2 x10-16	-8.9	0.04	0.4	<2 x10-16
Nordic score	cg04278105	INF2	-15.1	<2 x10-16	-9.6	0.3	0.6	<2 x10-16

## Sheet: Table S7
Supplemental table 7: Effect sizes for statistically significant associations with metabolites
	XXL-VLDL-PL	XXL-VLDL-FC	XL-VLDL-P	XL-VLDL-L	XL-VLDL-PL	XL-VLDL-C	XL-VLDL-CE	XL-VLDL-FC	XL-VLDL-TG	L-VLDL-P	L-VLDL-L	L-VLDL-PL	L-VLDL-C	L-VLDL-CE	L-VLDL-FC	L-VLDL-TG	M-VLDL-P	M-VLDL-L	M-VLDL-PL	M-VLDL-C	M-VLDL-FC	M-VLDL-TG	S-VLDL-P	S-VLDL-L	S-VLDL-PL	S-VLDL-FC	S-VLDL-TG	XS-VLDL-TG	XL-HDL-P	XL-HDL-L	XL-HDL-PL	XL-HDL-C	XL-HDL-CE	XL-HDL-FC	L-HDL-P	L-HDL-L	L-HDL-PL	L-HDL-C	L-HDL-CE	L-HDL-FC	M-HDL-TG	S-HDL-P	S-HDL-L	S-HDL-C	S-HDL-CE	S-HDL-FC	S-HDL-TG	L-VLDL-C_%	L-VLDL-CE_%
cg01449674	NA	NA	-0.17667	NA	-0.176584	NA	NA	NA	-0.180385	-0.200574	-0.207552	-0.202097	-0.191271	NA	-0.190773	-0.210284	-0.200614	-0.201459	-0.201616	NA	-0.202204	-0.217061	-0.201378	NA	-0.206058	-0.192362	-0.227659	-0.209736	NA	NA	NA	NA	NA	NA	NA	NA	NA	NA	NA	NA	NA	NA	NA	NA	NA	NA	-0.243703	NA	NA
cg06092869	NA	NA	NA	NA	NA	NA	NA	NA	NA	-0.195191	-0.202065	-0.196053	NA	NA	NA	-0.202954	NA	NA	NA	NA	NA	NA	NA	NA	NA	NA	-0.220598	NA	NA	NA	NA	NA	NA	NA	NA	NA	NA	NA	NA	NA	NA	NA	NA	NA	NA	NA	-0.265705	NA	NA
cg20788020	NA	NA	NA	NA	NA	NA	NA	NA	NA	-0.208639	-0.217779	-0.207084	-0.206425	-0.207484	NA	-0.217796	-0.208174	NA	NA	NA	NA	-0.228749	NA	NA	NA	NA	-0.222842	NA	NA	NA	0.249079	NA	NA	NA	NA	NA	NA	NA	NA	NA	NA	NA	NA	NA	NA	NA	-0.226447	NA	NA
cg26314722	NA	NA	NA	NA	NA	NA	NA	NA	NA	NA	NA	NA	NA	NA	NA	NA	NA	NA	NA	NA	NA	-0.202145	NA	NA	NA	NA	-0.206418	NA	0.233172	0.240217	0.268249	NA	NA	0.230516	NA	NA	NA	0.228773	0.225459	0.234649	NA	NA	NA	NA	NA	NA	-0.231892	NA	NA
cg27154627	NA	NA	NA	NA	NA	NA	NA	NA	NA	NA	NA	NA	NA	NA	NA	NA	NA	NA	NA	NA	NA	-0.202135	NA	NA	NA	NA	-0.202142	NA	0.245104	0.247091	0.274548	NA	NA	0.231866	NA	NA	NA	0.237539	0.234066	0.247366	NA	NA	NA	NA	NA	NA	-0.224028	NA	NA
cg24074965	NA	NA	NA	NA	NA	NA	NA	NA	NA	NA	NA	NA	NA	NA	NA	NA	NA	NA	NA	NA	NA	NA	NA	NA	NA	NA	NA	NA	-0.262465	-0.259286	-0.280952	-0.232273	-0.219772	-0.261314	-0.245466	-0.237026	NA	-0.255706	-0.254415	-0.265416	NA	NA	NA	NA	NA	NA	0.215018	NA	NA
cg01432692	NA	NA	NA	NA	NA	NA	NA	NA	NA	NA	NA	NA	NA	NA	NA	NA	NA	NA	NA	NA	NA	NA	NA	NA	NA	NA	NA	NA	0.24536	0.241709	0.271283	NA	NA	0.24027	0.231664	NA	NA	0.238272	0.236494	0.247005	NA	NA	NA	NA	NA	NA	NA	NA	NA
cg03386595	NA	NA	NA	NA	NA	NA	NA	NA	NA	NA	NA	NA	NA	NA	NA	NA	NA	NA	NA	NA	NA	NA	NA	NA	NA	NA	NA	NA	0.243547	0.23996	0.270712	NA	NA	0.243379	0.245141	0.247653	NA	0.254062	0.252093	0.255511	NA	NA	NA	NA	NA	NA	-0.223475	NA	NA
cg18178715	NA	NA	NA	NA	NA	NA	NA	NA	NA	NA	NA	NA	NA	NA	NA	NA	NA	NA	NA	NA	NA	NA	NA	NA	NA	NA	NA	NA	0.254548	0.253809	0.274686	0.221265	NA	0.257219	NA	NA	NA	NA	NA	0.237098	NA	NA	NA	NA	NA	NA	NA	NA	NA
cg25467833	NA	NA	NA	NA	NA	NA	NA	NA	NA	NA	NA	NA	NA	NA	NA	NA	NA	NA	NA	NA	NA	NA	NA	NA	NA	NA	NA	NA	0.257474	0.254355	0.287996	NA	NA	0.264359	NA	NA	NA	0.254703	0.250948	0.269006	NA	NA	NA	NA	NA	NA	-0.233652	NA	NA
cg05731218	NA	NA	NA	NA	NA	NA	NA	NA	NA	NA	NA	NA	NA	NA	NA	NA	NA	NA	NA	NA	NA	NA	NA	NA	NA	NA	NA	NA	0.212652	0.210363	0.2318	NA	NA	NA	NA	NA	NA	NA	NA	0.227141	NA	NA	NA	NA	NA	NA	NA	NA	NA
cg16472834	NA	NA	NA	NA	NA	NA	NA	NA	NA	NA	NA	NA	NA	NA	NA	NA	NA	NA	NA	NA	NA	NA	NA	NA	NA	NA	NA	NA	0.224311	0.223007	0.243667	NA	NA	NA	NA	NA	NA	NA	NA	NA	NA	-0.227222	-0.231776	NA	NA	NA	NA	NA	NA
cg05463136	NA	NA	NA	NA	NA	NA	NA	NA	NA	NA	NA	NA	NA	NA	NA	NA	NA	NA	NA	NA	NA	NA	NA	NA	NA	NA	NA	NA	-0.248973	-0.244559	-0.26179	NA	NA	-0.250524	NA	NA	NA	-0.251229	NA	-0.260317	NA	NA	NA	NA	NA	NA	NA	NA	NA
cg06781910	NA	NA	NA	NA	NA	NA	NA	NA	NA	NA	NA	NA	NA	NA	NA	NA	NA	NA	NA	NA	NA	NA	NA	NA	NA	NA	NA	NA	-0.22114	-0.223254	NA	-0.214354	NA	-0.226051	NA	NA	NA	NA	NA	NA	NA	NA	NA	NA	NA	NA	NA	NA	NA
cg13410764	NA	NA	NA	NA	NA	NA	NA	NA	NA	NA	NA	NA	NA	NA	NA	NA	NA	NA	NA	NA	NA	NA	NA	NA	NA	NA	NA	NA	0.240312	0.233146	0.251338	NA	NA	0.245896	NA	NA	NA	0.245184	0.244957	0.251226	NA	NA	NA	NA	NA	NA	NA	NA	NA
cg04270489	NA	NA	NA	NA	NA	NA	NA	NA	NA	NA	NA	NA	NA	NA	NA	NA	NA	NA	NA	NA	NA	NA	NA	NA	NA	NA	NA	NA	0.249331	0.249068	0.286114	NA	NA	0.247087	NA	NA	NA	0.243514	0.24137	0.24746	NA	NA	NA	NA	NA	NA	-0.220589	NA	NA
cg00172872	NA	NA	NA	NA	NA	NA	NA	NA	NA	NA	NA	NA	NA	NA	NA	NA	NA	NA	NA	NA	NA	NA	NA	NA	NA	NA	NA	NA	0.25634	0.252765	0.284963	NA	NA	0.250919	NA	NA	NA	0.243014	0.240805	0.250066	NA	NA	NA	NA	NA	NA	NA	NA	NA
cg13433891	NA	NA	NA	NA	NA	NA	NA	NA	NA	NA	NA	NA	NA	NA	NA	NA	NA	NA	NA	NA	NA	NA	NA	NA	NA	NA	NA	NA	-0.249124	NA	-0.267273	NA	NA	-0.24514	-0.267804	-0.265108	NA	-0.277167	-0.277563	-0.277073	NA	NA	NA	NA	NA	NA	0.236698	NA	NA
cg01813672	NA	NA	NA	NA	NA	NA	NA	NA	NA	NA	NA	NA	NA	NA	NA	NA	NA	NA	NA	NA	NA	NA	NA	NA	NA	NA	NA	NA	NA	NA	-0.269787	NA	NA	-0.263495	NA	NA	NA	-0.262707	-0.260823	-0.26587	NA	NA	NA	NA	NA	NA	0.243112	NA	-0.312807
cg00324748	NA	NA	NA	NA	NA	NA	NA	NA	NA	NA	NA	NA	NA	NA	NA	NA	NA	NA	NA	NA	NA	NA	NA	NA	NA	NA	NA	NA	NA	NA	-0.256252	NA	NA	NA	NA	NA	NA	NA	NA	NA	NA	NA	NA	NA	NA	NA	0.225858	NA	NA
cg12360123	NA	NA	NA	NA	NA	NA	NA	NA	NA	NA	NA	NA	NA	NA	NA	NA	NA	NA	NA	NA	NA	NA	NA	NA	NA	NA	NA	NA	NA	NA	0.22898	NA	NA	NA	NA	NA	NA	NA	NA	NA	NA	NA	NA	NA	NA	NA	NA	NA	NA
cg15481493	NA	NA	NA	NA	NA	NA	NA	NA	NA	NA	NA	NA	NA	NA	NA	NA	NA	NA	NA	NA	NA	NA	NA	NA	NA	NA	NA	NA	NA	NA	0.235074	NA	NA	NA	NA	NA	NA	0.23827	NA	0.24318	NA	NA	NA	NA	NA	NA	NA	NA	NA
cg07817608	NA	NA	NA	NA	NA	NA	NA	NA	NA	NA	NA	NA	NA	NA	NA	NA	NA	NA	NA	NA	NA	NA	NA	NA	NA	NA	NA	NA	NA	NA	0.236872	NA	NA	NA	NA	NA	NA	NA	NA	NA	NA	NA	NA	NA	NA	NA	-0.232619	NA	NA
cg14502319	NA	NA	NA	NA	NA	NA	NA	NA	NA	NA	NA	NA	NA	NA	NA	NA	NA	NA	NA	NA	NA	NA	NA	NA	NA	NA	NA	NA	NA	NA	0.238251	NA	NA	NA	0.240801	0.234961	NA	0.247802	0.247466	0.251029	NA	NA	NA	NA	NA	NA	NA	NA	NA
cg09939191	NA	NA	NA	NA	NA	NA	NA	NA	NA	NA	NA	NA	NA	NA	NA	NA	NA	NA	NA	NA	NA	NA	NA	NA	NA	NA	NA	NA	NA	NA	-0.260364	NA	NA	NA	NA	NA	NA	NA	NA	NA	NA	NA	NA	NA	NA	NA	NA	NA	NA
cg03906681	NA	NA	NA	NA	NA	NA	NA	NA	NA	NA	NA	NA	NA	NA	NA	NA	NA	NA	NA	NA	NA	NA	NA	NA	NA	NA	NA	NA	NA	NA	0.2301	NA	NA	NA	NA	NA	NA	NA	NA	NA	NA	NA	NA	NA	NA	NA	NA	NA	0.30546
cg06945807	NA	NA	NA	NA	NA	NA	NA	NA	NA	NA	NA	NA	NA	NA	NA	NA	NA	NA	NA	NA	NA	NA	NA	NA	NA	NA	NA	NA	NA	NA	NA	NA	NA	NA	NA	NA	NA	NA	NA	NA	NA	NA	NA	NA	NA	NA	0.238955	NA	NA
cg10517202	NA	NA	NA	NA	NA	NA	NA	NA	NA	NA	NA	NA	NA	NA	NA	NA	NA	NA	NA	NA	NA	NA	NA	NA	NA	NA	NA	NA	NA	NA	NA	NA	NA	NA	NA	NA	NA	NA	NA	NA	NA	NA	NA	NA	NA	NA	-0.245043	NA	NA
cg06647928	NA	NA	NA	NA	NA	NA	NA	NA	NA	NA	NA	NA	NA	NA	NA	NA	NA	NA	NA	NA	NA	NA	NA	NA	NA	NA	NA	NA	NA	NA	NA	NA	NA	NA	NA	NA	NA	NA	NA	NA	NA	NA	NA	NA	NA	NA	-0.239566	NA	NA
cg23426156	NA	NA	NA	NA	NA	NA	NA	NA	NA	NA	NA	NA	NA	NA	NA	NA	NA	NA	NA	NA	NA	NA	NA	NA	NA	NA	NA	NA	NA	NA	NA	NA	NA	NA	NA	NA	NA	NA	NA	NA	NA	NA	NA	NA	NA	NA	-0.234638	NA	NA
cg08998657	NA	NA	NA	NA	NA	NA	NA	NA	NA	NA	NA	NA	NA	NA	NA	NA	NA	NA	NA	NA	NA	NA	NA	NA	NA	NA	NA	NA	NA	NA	NA	NA	NA	NA	NA	NA	NA	NA	NA	NA	NA	NA	NA	NA	NA	NA	-0.224736	NA	NA
cg07830160	NA	NA	NA	NA	NA	NA	NA	NA	NA	NA	NA	NA	NA	NA	NA	NA	NA	NA	NA	NA	NA	NA	NA	NA	NA	NA	NA	NA	NA	NA	NA	NA	NA	NA	NA	NA	NA	NA	NA	NA	NA	NA	NA	NA	NA	NA	NA	NA	0.282695
cg09126279	NA	NA	NA	NA	NA	NA	NA	NA	NA	NA	NA	NA	NA	NA	NA	NA	NA	NA	NA	NA	NA	NA	NA	NA	NA	NA	NA	NA	NA	NA	NA	NA	NA	NA	NA	NA	NA	NA	NA	NA	NA	NA	NA	NA	NA	NA	NA	NA	0.283039
cg10606620	NA	NA	NA	NA	NA	NA	NA	NA	NA	NA	NA	NA	NA	NA	NA	NA	NA	NA	NA	NA	NA	NA	NA	NA	NA	NA	NA	NA	NA	NA	NA	NA	NA	NA	NA	NA	NA	NA	NA	NA	NA	NA	NA	NA	NA	NA	NA	NA	0.30478
cg17922998	NA	NA	NA	NA	NA	NA	NA	NA	NA	NA	NA	NA	NA	NA	NA	NA	NA	NA	NA	NA	NA	NA	NA	NA	NA	NA	NA	NA	NA	NA	NA	NA	NA	NA	NA	NA	NA	NA	NA	NA	NA	NA	NA	NA	NA	NA	NA	NA	0.313211
cg21293455	NA	NA	NA	NA	NA	NA	NA	NA	NA	NA	NA	NA	NA	NA	NA	NA	NA	NA	NA	NA	NA	NA	NA	NA	NA	NA	NA	NA	NA	NA	NA	NA	NA	NA	NA	NA	NA	NA	NA	NA	NA	NA	NA	NA	NA	NA	NA	NA	0.296741
cg01117339	NA	NA	NA	NA	NA	NA	NA	NA	NA	NA	NA	NA	NA	NA	NA	NA	NA	NA	NA	NA	NA	NA	NA	NA	NA	NA	NA	NA	NA	NA	NA	NA	NA	NA	NA	NA	NA	NA	NA	NA	NA	NA	NA	NA	NA	NA	NA	NA	0.289501
cg10255237	NA	NA	NA	NA	NA	NA	NA	NA	NA	NA	NA	NA	NA	NA	NA	NA	NA	NA	NA	NA	NA	NA	NA	NA	NA	NA	NA	NA	NA	NA	NA	NA	NA	NA	NA	NA	NA	NA	NA	NA	NA	NA	NA	NA	NA	NA	NA	NA	0.278309
cg07851374	NA	NA	NA	NA	NA	NA	NA	NA	NA	NA	NA	NA	NA	NA	NA	NA	NA	NA	NA	NA	NA	NA	NA	NA	NA	NA	NA	NA	NA	NA	NA	NA	NA	NA	NA	NA	NA	NA	NA	NA	NA	NA	NA	NA	NA	NA	NA	NA	NA
cg11793449	NA	NA	NA	NA	NA	NA	NA	NA	NA	NA	NA	NA	NA	NA	NA	NA	NA	NA	NA	NA	NA	NA	NA	NA	NA	NA	NA	NA	NA	NA	NA	NA	NA	NA	NA	NA	NA	NA	NA	NA	NA	NA	NA	NA	NA	NA	NA	NA	NA
cg04343045	NA	NA	NA	NA	NA	NA	NA	NA	NA	NA	NA	NA	NA	NA	NA	NA	NA	NA	NA	NA	NA	NA	NA	NA	NA	NA	NA	NA	NA	NA	NA	NA	NA	NA	NA	NA	NA	NA	NA	NA	NA	NA	NA	NA	NA	NA	NA	NA	NA
cg03500164	NA	NA	NA	NA	NA	NA	NA	NA	NA	NA	NA	NA	NA	NA	NA	NA	NA	NA	NA	NA	NA	NA	NA	NA	NA	NA	NA	NA	NA	NA	NA	NA	NA	NA	NA	NA	NA	NA	NA	NA	NA	NA	NA	NA	NA	NA	NA	NA	NA
cg05612654	NA	NA	NA	NA	NA	NA	NA	NA	NA	NA	NA	NA	NA	NA	NA	NA	NA	NA	NA	NA	NA	NA	NA	NA	NA	NA	NA	NA	NA	NA	NA	NA	NA	NA	NA	NA	NA	NA	NA	NA	NA	NA	NA	NA	NA	NA	NA	NA	NA
cg21812313	NA	NA	NA	NA	NA	NA	NA	NA	NA	NA	NA	NA	NA	NA	NA	NA	NA	NA	NA	NA	NA	NA	NA	NA	NA	NA	NA	NA	NA	NA	NA	NA	NA	NA	NA	NA	NA	NA	NA	NA	NA	NA	NA	NA	NA	NA	NA	NA	NA
cg21340821	NA	NA	NA	NA	NA	NA	NA	NA	NA	NA	NA	NA	NA	NA	NA	NA	NA	NA	NA	NA	NA	NA	NA	NA	NA	NA	NA	NA	NA	NA	NA	NA	NA	NA	NA	NA	NA	NA	NA	NA	NA	NA	NA	NA	NA	NA	NA	NA	NA
cg11935041	NA	NA	NA	NA	NA	NA	NA	NA	NA	NA	NA	NA	NA	NA	NA	NA	NA	NA	NA	NA	NA	NA	NA	NA	NA	NA	NA	NA	NA	NA	NA	NA	NA	NA	NA	NA	NA	NA	NA	NA	NA	NA	NA	NA	NA	NA	NA	NA	NA
cg24366665	NA	NA	NA	NA	NA	NA	NA	NA	NA	NA	NA	NA	NA	NA	NA	NA	NA	NA	NA	NA	NA	NA	NA	NA	NA	NA	NA	NA	NA	NA	NA	NA	NA	NA	NA	NA	NA	NA	NA	NA	NA	NA	NA	NA	NA	NA	NA	NA	NA
cg07965566	NA	NA	NA	NA	NA	NA	NA	NA	NA	NA	NA	NA	NA	NA	NA	NA	NA	NA	NA	NA	NA	NA	NA	NA	NA	NA	NA	NA	NA	NA	NA	NA	NA	NA	NA	NA	NA	NA	NA	NA	NA	NA	NA	NA	NA	NA	NA	NA	NA
cg11667061	NA	NA	NA	NA	NA	NA	NA	NA	NA	NA	NA	NA	NA	NA	NA	NA	NA	NA	NA	NA	NA	NA	NA	NA	NA	NA	NA	NA	NA	NA	NA	NA	NA	NA	NA	NA	NA	NA	NA	NA	NA	NA	NA	NA	NA	NA	NA	NA	NA
cg09434536	NA	NA	NA	NA	NA	NA	NA	NA	NA	NA	NA	NA	NA	NA	NA	NA	NA	NA	NA	NA	NA	NA	NA	NA	NA	NA	NA	NA	NA	NA	NA	NA	NA	NA	NA	NA	NA	NA	NA	NA	NA	NA	NA	NA	NA	NA	NA	NA	NA
cg06551697	NA	NA	NA	NA	NA	NA	NA	NA	NA	NA	NA	NA	NA	NA	NA	NA	NA	NA	NA	NA	NA	NA	NA	NA	NA	NA	NA	NA	NA	NA	NA	NA	NA	NA	NA	NA	NA	NA	NA	NA	NA	NA	NA	NA	NA	NA	NA	NA	NA
cg01556552	NA	NA	NA	NA	NA	NA	NA	NA	NA	NA	NA	NA	NA	NA	NA	NA	NA	NA	NA	NA	NA	NA	NA	NA	NA	NA	NA	NA	NA	NA	NA	NA	NA	NA	NA	NA	NA	NA	NA	NA	NA	NA	NA	NA	NA	NA	NA	NA	NA
ch.15.97746216F	NA	NA	NA	NA	NA	NA	NA	NA	NA	NA	NA	NA	NA	NA	NA	NA	NA	NA	NA	NA	NA	NA	NA	NA	NA	NA	NA	NA	NA	NA	NA	NA	NA	NA	NA	NA	NA	NA	NA	NA	NA	NA	NA	NA	NA	NA	NA	NA	NA
cg08704154	NA	NA	NA	NA	NA	NA	NA	NA	NA	NA	NA	NA	NA	NA	NA	NA	NA	NA	NA	NA	NA	NA	NA	NA	NA	NA	NA	NA	NA	NA	NA	NA	NA	NA	NA	NA	NA	NA	NA	NA	NA	NA	NA	NA	NA	NA	NA	NA	NA
cg19699090	NA	NA	NA	NA	NA	NA	NA	NA	NA	NA	NA	NA	NA	NA	NA	NA	NA	NA	NA	NA	NA	NA	NA	NA	NA	NA	NA	NA	NA	NA	NA	NA	NA	NA	NA	NA	NA	NA	NA	NA	NA	NA	NA	NA	NA	NA	NA	NA	NA
cg00874032	NA	NA	NA	NA	NA	NA	NA	NA	NA	NA	NA	NA	NA	NA	NA	NA	NA	NA	NA	NA	NA	NA	NA	NA	NA	NA	NA	NA	NA	NA	NA	NA	NA	NA	NA	NA	NA	NA	NA	NA	NA	NA	NA	NA	NA	NA	NA	NA	NA
cg22304705	NA	NA	NA	NA	NA	NA	NA	NA	NA	NA	NA	NA	NA	NA	NA	NA	NA	NA	NA	NA	NA	NA	NA	NA	NA	NA	NA	NA	NA	NA	NA	NA	NA	NA	NA	NA	NA	NA	NA	NA	NA	NA	NA	NA	NA	NA	NA	NA	NA
cg07881496	NA	NA	NA	NA	NA	NA	NA	NA	NA	NA	NA	NA	NA	NA	NA	NA	NA	NA	NA	NA	NA	NA	NA	NA	NA	NA	NA	NA	NA	NA	NA	NA	NA	NA	NA	NA	NA	NA	NA	NA	NA	NA	NA	NA	NA	NA	NA	NA	NA
cg08198071	NA	NA	NA	NA	NA	NA	NA	NA	NA	NA	NA	NA	NA	NA	NA	NA	NA	NA	NA	NA	NA	NA	NA	NA	NA	NA	NA	NA	NA	NA	NA	NA	NA	NA	NA	NA	NA	NA	NA	NA	NA	NA	NA	NA	NA	NA	NA	NA	NA
cg11525409	NA	NA	NA	NA	NA	NA	NA	NA	NA	NA	NA	NA	NA	NA	NA	NA	NA	NA	NA	NA	NA	NA	NA	NA	NA	NA	NA	NA	NA	NA	NA	NA	NA	NA	NA	NA	NA	NA	NA	NA	NA	NA	NA	NA	NA	NA	NA	NA	NA
cg08407620	NA	NA	NA	NA	NA	NA	NA	NA	NA	NA	NA	NA	NA	NA	NA	NA	NA	NA	NA	NA	NA	NA	NA	NA	NA	NA	NA	NA	NA	NA	NA	NA	NA	NA	NA	NA	NA	NA	NA	NA	NA	NA	NA	NA	NA	NA	NA	NA	NA
cg04640975	NA	NA	NA	NA	NA	NA	NA	NA	NA	NA	NA	NA	NA	NA	NA	NA	NA	NA	NA	NA	NA	NA	NA	NA	NA	NA	NA	NA	NA	NA	NA	NA	NA	NA	NA	NA	NA	NA	NA	NA	NA	NA	NA	NA	NA	NA	NA	NA	NA
cg26110991	NA	NA	NA	NA	NA	NA	NA	NA	NA	NA	NA	NA	NA	NA	NA	NA	NA	NA	NA	NA	NA	NA	NA	NA	NA	NA	NA	NA	NA	NA	NA	NA	NA	NA	NA	NA	NA	NA	NA	NA	NA	NA	NA	NA	NA	NA	NA	NA	NA
cg26120971	NA	NA	NA	NA	NA	NA	NA	NA	NA	NA	NA	NA	NA	NA	NA	NA	NA	NA	NA	NA	NA	NA	NA	NA	NA	NA	NA	NA	NA	NA	NA	NA	NA	NA	NA	NA	NA	NA	NA	NA	NA	NA	NA	NA	NA	NA	NA	NA	NA
cg25769315	NA	NA	NA	NA	NA	NA	NA	NA	NA	NA	NA	NA	NA	NA	NA	NA	NA	NA	NA	NA	NA	NA	NA	NA	NA	NA	NA	NA	NA	NA	NA	NA	NA	NA	NA	NA	NA	NA	NA	NA	NA	NA	NA	NA	NA	NA	NA	NA	NA
cg18049182	NA	NA	NA	NA	NA	NA	NA	NA	NA	NA	NA	NA	NA	NA	NA	NA	NA	NA	NA	NA	NA	NA	NA	NA	NA	NA	NA	NA	NA	NA	NA	NA	NA	NA	NA	NA	NA	NA	NA	NA	NA	NA	NA	NA	NA	NA	NA	NA	NA
cg17574812	NA	NA	-0.18575	-0.189531	-0.186073	NA	NA	NA	-0.191158	-0.196931	-0.20447	-0.202447	NA	NA	-0.19951	-0.205121	-0.214202	-0.221332	-0.219347	NA	-0.215263	-0.229654	-0.223961	-0.22237	-0.225657	-0.215439	-0.242308	-0.218276	NA	NA	NA	NA	NA	NA	NA	NA	NA	NA	NA	NA	NA	NA	NA	NA	NA	NA	-0.229909	NA	NA
cg03498175	NA	NA	NA	NA	NA	NA	NA	NA	NA	NA	NA	NA	NA	NA	NA	NA	NA	NA	NA	NA	NA	NA	NA	NA	NA	NA	0.21102	NA	-0.236768	-0.230817	-0.250418	-0.212805	NA	-0.245354	NA	NA	NA	-0.226415	-0.2253	-0.235008	NA	NA	NA	NA	NA	NA	0.231193	NA	-0.293398
cg08823975	NA	NA	NA	NA	NA	NA	NA	NA	NA	NA	NA	NA	NA	NA	NA	NA	NA	NA	NA	NA	NA	NA	NA	NA	NA	NA	NA	NA	-0.240268	-0.236028	-0.255681	NA	NA	-0.247013	NA	NA	NA	-0.237723	-0.236028	-0.244266	NA	NA	NA	NA	NA	NA	0.222008	NA	NA
cg24277788	NA	NA	NA	NA	NA	NA	NA	NA	NA	NA	NA	NA	NA	NA	NA	NA	NA	NA	NA	NA	NA	NA	NA	NA	NA	NA	NA	NA	NA	NA	NA	NA	NA	NA	NA	NA	NA	NA	NA	NA	NA	NA	NA	NA	NA	NA	NA	NA	-0.281701
cg25190573	NA	NA	NA	NA	NA	NA	NA	NA	NA	NA	NA	NA	NA	NA	NA	NA	NA	NA	NA	NA	NA	NA	NA	NA	NA	NA	0.227137	NA	NA	NA	NA	NA	NA	NA	NA	NA	NA	NA	NA	NA	NA	NA	NA	NA	NA	NA	0.236523	NA	NA
cg22671547	NA	NA	NA	NA	NA	NA	NA	NA	NA	NA	NA	NA	NA	NA	NA	NA	NA	NA	NA	NA	NA	NA	NA	NA	NA	NA	NA	NA	-0.22831	-0.225808	-0.24534	NA	NA	-0.230538	NA	NA	NA	-0.232762	NA	-0.239442	NA	NA	NA	NA	NA	NA	NA	NA	NA
cg02816525	NA	NA	NA	NA	NA	NA	NA	NA	NA	NA	NA	NA	NA	NA	NA	NA	NA	NA	NA	NA	NA	NA	NA	NA	NA	NA	NA	NA	NA	NA	NA	NA	NA	NA	NA	NA	NA	NA	NA	NA	NA	NA	NA	NA	NA	NA	-0.216841	NA	NA
cg04233620	NA	NA	NA	NA	NA	NA	NA	NA	NA	NA	NA	NA	NA	NA	NA	NA	NA	NA	NA	NA	NA	NA	NA	NA	NA	NA	NA	NA	NA	NA	NA	NA	NA	NA	NA	NA	NA	NA	NA	NA	NA	NA	NA	NA	NA	NA	NA	NA	NA
cg21419003	NA	NA	NA	NA	NA	NA	NA	NA	NA	NA	NA	NA	NA	NA	NA	NA	NA	NA	NA	NA	NA	NA	NA	NA	NA	NA	NA	NA	NA	NA	NA	NA	NA	NA	NA	NA	NA	NA	NA	NA	NA	NA	NA	NA	NA	NA	NA	NA	NA
cg05350224	NA	NA	NA	NA	NA	NA	NA	NA	NA	NA	NA	NA	NA	NA	NA	NA	NA	NA	NA	NA	NA	NA	NA	NA	NA	NA	NA	NA	NA	NA	NA	NA	NA	NA	NA	NA	NA	NA	NA	NA	NA	NA	NA	NA	NA	NA	NA	NA	NA
cg01592387	NA	NA	NA	NA	NA	NA	NA	NA	NA	NA	NA	NA	NA	NA	NA	NA	NA	NA	NA	NA	0.222242	0.238775	0.237467	0.235673	0.242118	0.239337	0.260581	0.241693	NA	NA	-0.265887	NA	NA	NA	NA	NA	NA	NA	NA	NA	NA	0.289713	0.296939	NA	NA	0.254499	0.249166	NA	-0.338912
cg07546943	NA	NA	NA	NA	NA	NA	NA	NA	NA	NA	NA	NA	NA	NA	NA	NA	NA	NA	NA	NA	NA	-0.21949	NA	NA	NA	NA	-0.226217	NA	NA	NA	0.249557	NA	NA	NA	NA	NA	NA	NA	NA	NA	NA	NA	NA	NA	NA	NA	-0.248463	NA	NA
cg13642142	NA	NA	NA	NA	NA	NA	NA	NA	NA	NA	NA	NA	NA	NA	NA	NA	NA	NA	NA	NA	NA	NA	NA	NA	NA	NA	NA	NA	NA	NA	NA	NA	NA	NA	NA	NA	NA	NA	NA	NA	NA	NA	NA	NA	NA	NA	NA	NA	-0.274141
cg07303931	NA	NA	NA	NA	NA	NA	NA	NA	NA	NA	NA	NA	NA	NA	NA	NA	NA	NA	NA	NA	NA	NA	NA	NA	NA	NA	NA	NA	NA	NA	NA	NA	NA	NA	NA	NA	NA	-0.271624	-0.272411	-0.272424	NA	NA	NA	NA	NA	NA	NA	NA	NA
cg27660627	NA	NA	NA	NA	NA	NA	NA	NA	NA	NA	NA	NA	NA	NA	NA	NA	NA	NA	NA	NA	NA	NA	NA	NA	NA	NA	NA	NA	NA	NA	NA	NA	NA	NA	NA	NA	NA	NA	NA	NA	NA	NA	NA	NA	NA	NA	NA	NA	NA
cg02226192	NA	NA	NA	NA	NA	NA	NA	NA	NA	NA	NA	NA	NA	NA	NA	NA	NA	NA	NA	NA	NA	NA	NA	NA	NA	NA	NA	NA	NA	NA	NA	NA	NA	NA	NA	NA	NA	NA	NA	NA	NA	NA	NA	NA	NA	NA	NA	NA	NA
cg14792180	NA	NA	NA	NA	NA	NA	NA	NA	NA	NA	NA	NA	NA	NA	NA	NA	NA	NA	NA	NA	NA	NA	NA	NA	NA	NA	NA	NA	NA	NA	NA	NA	NA	NA	NA	NA	NA	NA	NA	NA	NA	NA	NA	NA	NA	NA	NA	NA	NA
cg04880138	NA	NA	NA	NA	NA	NA	NA	NA	NA	NA	NA	NA	NA	NA	NA	NA	NA	NA	NA	NA	NA	NA	NA	NA	NA	NA	NA	NA	NA	NA	-0.230947	NA	NA	NA	NA	NA	NA	NA	NA	NA	NA	NA	NA	NA	NA	NA	NA	NA	NA
cg05768047	NA	NA	NA	NA	NA	NA	NA	NA	NA	NA	NA	NA	NA	NA	NA	NA	NA	NA	NA	NA	NA	NA	NA	NA	NA	NA	NA	NA	NA	NA	NA	NA	NA	NA	NA	NA	NA	NA	NA	NA	NA	NA	NA	NA	NA	NA	NA	NA	NA
cg02349866	NA	NA	NA	NA	NA	NA	NA	NA	NA	NA	NA	NA	NA	NA	NA	NA	NA	NA	NA	NA	NA	NA	NA	NA	NA	NA	NA	NA	NA	NA	NA	NA	NA	NA	NA	NA	NA	NA	NA	NA	NA	NA	NA	NA	NA	NA	NA	NA	NA
cg27392040	NA	NA	NA	NA	NA	NA	NA	NA	NA	NA	NA	NA	NA	NA	NA	NA	NA	NA	NA	NA	NA	NA	NA	NA	NA	NA	NA	NA	NA	NA	NA	NA	NA	NA	NA	NA	NA	NA	NA	NA	NA	0.243075	0.249215	NA	NA	NA	NA	NA	NA
cg07391913	NA	NA	NA	NA	NA	NA	NA	NA	NA	NA	NA	NA	NA	NA	NA	NA	NA	NA	NA	NA	NA	NA	NA	NA	NA	NA	NA	NA	NA	NA	NA	NA	NA	NA	NA	NA	NA	NA	NA	NA	NA	NA	NA	NA	NA	NA	NA	NA	NA
cg22097171	NA	NA	NA	NA	NA	NA	NA	NA	NA	NA	NA	NA	NA	NA	NA	NA	NA	NA	NA	NA	NA	NA	NA	NA	NA	NA	NA	NA	-0.276756	-0.264186	-0.287038	NA	NA	-0.265207	NA	NA	NA	NA	NA	-0.279228	NA	NA	NA	NA	NA	NA	NA	NA	NA
cg22035959	NA	NA	NA	NA	NA	NA	NA	NA	NA	NA	NA	NA	NA	NA	NA	NA	NA	NA	NA	NA	NA	NA	NA	NA	NA	NA	NA	NA	NA	NA	NA	NA	NA	NA	NA	NA	NA	NA	NA	NA	NA	NA	NA	NA	NA	NA	NA	NA	NA
cg26165146	NA	NA	NA	NA	NA	NA	NA	NA	NA	NA	NA	NA	NA	NA	NA	NA	NA	NA	NA	NA	NA	NA	NA	NA	NA	NA	NA	NA	NA	NA	NA	NA	NA	NA	NA	NA	NA	NA	NA	NA	NA	NA	NA	NA	NA	NA	-0.211203	NA	NA
cg04136321	NA	NA	NA	NA	NA	NA	NA	NA	NA	NA	NA	NA	NA	NA	NA	NA	NA	NA	NA	NA	NA	NA	NA	NA	NA	NA	NA	NA	NA	NA	NA	NA	NA	NA	NA	NA	NA	NA	NA	NA	NA	NA	NA	NA	NA	NA	NA	NA	NA
cg00340958	NA	NA	NA	NA	NA	NA	NA	NA	NA	NA	NA	NA	NA	NA	NA	NA	NA	NA	NA	NA	NA	NA	NA	NA	NA	NA	NA	NA	NA	NA	NA	NA	NA	NA	NA	NA	NA	NA	NA	NA	NA	NA	NA	NA	NA	NA	NA	NA	NA
cg01946510	NA	NA	NA	NA	NA	NA	NA	NA	NA	NA	NA	NA	NA	NA	NA	NA	NA	NA	NA	NA	NA	NA	NA	NA	NA	NA	NA	NA	NA	NA	NA	NA	NA	NA	NA	NA	NA	NA	NA	NA	NA	NA	NA	NA	NA	NA	NA	NA	NA
cg07560587	NA	NA	NA	NA	NA	NA	NA	NA	NA	NA	NA	NA	NA	NA	NA	NA	NA	NA	NA	NA	NA	NA	NA	NA	NA	NA	NA	NA	NA	NA	NA	NA	NA	NA	NA	NA	NA	NA	NA	NA	NA	NA	NA	NA	NA	NA	NA	NA	NA
cg21834739	NA	NA	NA	NA	NA	NA	NA	NA	NA	NA	NA	NA	NA	NA	NA	NA	NA	NA	NA	NA	NA	NA	NA	NA	NA	NA	NA	NA	NA	NA	NA	NA	NA	NA	NA	NA	NA	NA	NA	NA	NA	NA	NA	NA	NA	NA	NA	NA	-0.282171
cg10002888	NA	NA	NA	NA	NA	NA	NA	NA	NA	NA	NA	NA	NA	NA	NA	NA	NA	NA	NA	NA	NA	NA	NA	NA	NA	NA	NA	NA	NA	NA	NA	NA	NA	NA	NA	NA	NA	NA	NA	NA	NA	NA	NA	NA	NA	NA	NA	NA	NA
cg02572517	NA	NA	NA	NA	NA	NA	NA	NA	NA	NA	NA	NA	NA	NA	NA	NA	NA	NA	NA	NA	NA	NA	NA	NA	NA	NA	NA	NA	NA	NA	NA	NA	NA	NA	NA	NA	NA	NA	NA	NA	NA	NA	NA	NA	NA	NA	NA	NA	NA
cg15225418	NA	NA	NA	NA	NA	NA	NA	NA	NA	NA	NA	NA	NA	NA	NA	NA	NA	NA	NA	NA	NA	NA	NA	NA	NA	NA	NA	NA	NA	NA	NA	NA	NA	NA	NA	NA	NA	NA	NA	NA	NA	NA	NA	NA	NA	NA	NA	NA	NA
cg17009731	NA	NA	NA	NA	NA	NA	NA	NA	NA	NA	NA	NA	NA	NA	NA	NA	NA	NA	NA	NA	NA	NA	NA	NA	NA	NA	NA	NA	NA	NA	NA	NA	NA	NA	NA	NA	NA	NA	NA	NA	NA	NA	NA	NA	NA	NA	NA	NA	NA
cg04536765	NA	NA	NA	NA	NA	NA	NA	NA	NA	NA	NA	NA	NA	NA	NA	NA	NA	NA	NA	NA	NA	NA	NA	NA	NA	NA	NA	NA	NA	NA	NA	NA	NA	NA	NA	NA	NA	NA	NA	NA	NA	NA	NA	NA	NA	NA	NA	NA	NA
cg15742700	NA	NA	NA	NA	NA	NA	NA	NA	NA	NA	NA	NA	NA	NA	NA	NA	NA	NA	NA	NA	NA	NA	NA	NA	NA	NA	NA	NA	NA	NA	NA	NA	NA	NA	NA	NA	NA	NA	NA	NA	NA	NA	NA	NA	NA	NA	NA	NA	NA
cg04835431	0.205018	0.203474	0.212584	0.217455	0.21238	0.206699	NA	0.206798	0.217968	0.234522	0.246024	0.24058	0.228723	0.220535	0.228651	0.246076	0.260548	0.270296	0.267187	0.233597	0.261893	0.279807	0.276791	0.272253	0.275633	0.266663	0.297343	0.273414	NA	NA	-0.251803	NA	NA	NA	NA	NA	NA	NA	NA	NA	NA	NA	NA	NA	NA	NA	0.278652	NA	-0.30252
cg13692222	NA	NA	NA	NA	NA	NA	NA	NA	NA	NA	NA	NA	NA	NA	NA	NA	NA	NA	NA	NA	NA	NA	0.226491	NA	0.228691	0.224632	0.25173	0.250843	NA	NA	NA	NA	NA	NA	NA	NA	NA	NA	NA	NA	NA	NA	NA	NA	NA	NA	0.24315	-0.347136	-0.397138
cg10984327	NA	NA	NA	NA	NA	NA	NA	NA	NA	NA	NA	NA	NA	NA	NA	NA	NA	NA	NA	NA	NA	NA	NA	NA	NA	NA	0.214183	NA	NA	NA	-0.237785	NA	NA	NA	NA	NA	NA	NA	NA	NA	NA	NA	NA	NA	NA	NA	NA	NA	NA
cg24254387	NA	NA	NA	NA	NA	NA	NA	NA	NA	NA	NA	NA	NA	NA	NA	NA	NA	NA	NA	NA	NA	NA	NA	NA	NA	NA	NA	NA	0.246986	NA	0.262285	NA	NA	0.247657	NA	NA	NA	NA	NA	0.261179	NA	NA	NA	NA	NA	NA	NA	NA	NA
cg03458695	NA	NA	NA	NA	NA	NA	NA	NA	NA	NA	NA	NA	NA	NA	NA	NA	NA	NA	NA	NA	NA	NA	NA	NA	NA	NA	NA	NA	NA	NA	NA	NA	NA	NA	NA	NA	NA	NA	NA	NA	NA	NA	NA	NA	NA	NA	NA	NA	NA
cg07188648	NA	NA	NA	NA	NA	NA	NA	NA	NA	NA	NA	NA	NA	NA	NA	-0.192505	NA	NA	NA	NA	NA	-0.205444	NA	NA	NA	NA	-0.210648	NA	NA	NA	NA	NA	NA	NA	NA	NA	NA	NA	NA	NA	NA	NA	NA	NA	NA	NA	-0.238722	NA	NA
cg04425614	NA	NA	NA	NA	NA	NA	NA	NA	NA	NA	NA	NA	NA	NA	NA	NA	NA	NA	NA	NA	NA	NA	NA	NA	NA	NA	NA	NA	NA	NA	NA	NA	NA	NA	NA	NA	NA	NA	NA	NA	NA	NA	NA	NA	NA	NA	NA	NA	NA
cg05006384	NA	NA	NA	NA	NA	NA	NA	NA	NA	NA	NA	NA	NA	NA	NA	NA	NA	NA	NA	NA	NA	NA	NA	NA	NA	NA	NA	NA	NA	NA	NA	NA	NA	NA	NA	NA	NA	NA	NA	NA	NA	NA	NA	NA	NA	NA	NA	NA	NA
cg06649282	NA	NA	NA	NA	NA	NA	NA	NA	NA	NA	NA	NA	NA	NA	NA	NA	NA	NA	NA	NA	NA	NA	NA	NA	NA	NA	NA	NA	NA	NA	NA	NA	NA	NA	NA	NA	NA	NA	NA	NA	NA	NA	NA	NA	NA	NA	NA	NA	NA
cg14976569	NA	NA	NA	NA	NA	NA	NA	NA	NA	NA	NA	NA	NA	NA	NA	NA	NA	NA	NA	NA	NA	NA	NA	NA	NA	NA	NA	NA	NA	NA	NA	NA	NA	NA	NA	NA	NA	NA	NA	NA	NA	NA	NA	NA	NA	NA	NA	NA	NA
cg24931346	NA	NA	NA	NA	NA	NA	NA	NA	NA	NA	NA	NA	NA	NA	NA	NA	NA	NA	NA	NA	NA	NA	NA	NA	NA	NA	NA	NA	NA	NA	0.221385	NA	NA	NA	NA	NA	NA	NA	NA	NA	NA	NA	NA	NA	NA	NA	NA	NA	NA
cg00215182	NA	NA	NA	NA	NA	NA	NA	NA	NA	NA	NA	NA	NA	NA	NA	NA	NA	NA	NA	NA	NA	NA	NA	NA	NA	NA	NA	NA	NA	NA	NA	NA	NA	NA	NA	NA	NA	NA	NA	NA	NA	NA	NA	NA	NA	NA	NA	NA	NA
cg26632897	NA	NA	NA	NA	NA	NA	NA	NA	NA	NA	NA	NA	NA	NA	NA	NA	NA	NA	NA	NA	NA	NA	NA	NA	NA	NA	NA	NA	NA	NA	NA	NA	NA	NA	NA	NA	NA	NA	NA	NA	NA	NA	NA	NA	NA	NA	NA	NA	NA
cg23757365	NA	NA	NA	NA	NA	NA	NA	NA	NA	0.200121	0.208749	0.201399	NA	NA	NA	0.210565	0.208934	0.211884	0.210892	NA	0.207046	0.229703	0.209707	NA	0.209921	NA	0.239455	NA	-0.258998	-0.252875	-0.290585	NA	NA	-0.253899	-0.247722	-0.246005	NA	-0.259126	-0.257262	-0.266013	NA	NA	NA	NA	NA	NA	0.265325	NA	-0.321754
cg12947009	NA	NA	NA	NA	NA	NA	NA	NA	NA	NA	NA	NA	NA	NA	NA	NA	NA	NA	NA	NA	NA	NA	NA	NA	NA	NA	NA	NA	-0.267679	-0.263861	-0.291312	-0.23495	-0.222269	-0.264736	-0.252153	-0.247515	NA	-0.263276	-0.261763	-0.270375	NA	NA	NA	NA	NA	NA	0.219886	NA	-0.276795
cg01622606	NA	NA	NA	NA	NA	NA	NA	NA	NA	NA	NA	NA	NA	NA	NA	NA	NA	NA	NA	NA	NA	NA	NA	NA	NA	NA	NA	NA	NA	NA	NA	NA	NA	NA	NA	NA	NA	NA	NA	NA	NA	NA	NA	NA	NA	NA	NA	NA	NA
cg20970886	NA	NA	NA	NA	NA	NA	NA	NA	NA	NA	NA	NA	NA	NA	NA	NA	NA	NA	NA	NA	NA	NA	NA	NA	NA	NA	NA	NA	NA	NA	0.237476	NA	NA	NA	NA	NA	NA	NA	NA	NA	NA	NA	NA	NA	NA	NA	NA	NA	NA
cg24777710	NA	NA	NA	NA	NA	NA	NA	NA	NA	NA	NA	NA	NA	NA	NA	NA	NA	NA	NA	NA	NA	NA	NA	NA	0.233712	NA	0.238228	0.229446	NA	NA	NA	NA	NA	NA	NA	NA	NA	NA	NA	NA	NA	NA	NA	NA	NA	NA	0.263034	NA	NA
cg11812928	NA	NA	NA	NA	NA	NA	NA	NA	NA	NA	NA	NA	NA	NA	NA	NA	NA	NA	NA	NA	NA	NA	NA	NA	NA	NA	NA	NA	-0.265635	-0.258024	-0.267582	-0.250269	-0.237554	-0.282096	-0.247323	NA	NA	-0.260215	-0.259984	-0.270041	NA	NA	NA	NA	NA	NA	0.224923	NA	NA
cg26361533	NA	NA	NA	NA	NA	NA	NA	NA	NA	NA	NA	NA	NA	NA	NA	NA	NA	NA	NA	NA	NA	NA	NA	NA	NA	NA	NA	NA	NA	NA	NA	NA	NA	NA	NA	NA	NA	NA	NA	NA	NA	NA	NA	NA	NA	NA	NA	NA	NA
cg16928257	NA	NA	NA	NA	NA	NA	NA	NA	NA	NA	NA	NA	NA	NA	NA	NA	NA	NA	NA	NA	NA	NA	NA	NA	NA	NA	NA	NA	NA	NA	NA	NA	NA	NA	NA	NA	NA	NA	NA	NA	NA	NA	NA	NA	NA	NA	NA	NA	NA
cg12273284	NA	NA	NA	NA	NA	NA	NA	NA	NA	NA	NA	NA	NA	NA	NA	NA	NA	NA	NA	NA	NA	NA	NA	NA	NA	NA	NA	NA	NA	NA	NA	NA	NA	NA	NA	NA	NA	NA	NA	NA	NA	NA	NA	NA	NA	NA	NA	NA	NA
cg20994118	NA	NA	NA	NA	NA	NA	NA	NA	NA	NA	-0.215514	NA	NA	NA	NA	NA	NA	-0.228909	-0.218461	NA	NA	-0.221811	-0.218929	-0.222686	-0.218567	NA	-0.226837	NA	NA	NA	NA	NA	NA	NA	NA	NA	NA	NA	NA	NA	NA	NA	NA	NA	NA	NA	-0.230875	NA	NA
cg22428691	NA	NA	NA	NA	NA	NA	NA	NA	NA	NA	NA	NA	NA	NA	NA	NA	NA	NA	NA	NA	NA	NA	NA	NA	NA	NA	NA	NA	NA	NA	NA	NA	NA	NA	NA	NA	NA	NA	NA	NA	NA	NA	NA	NA	NA	NA	NA	NA	NA
cg16678522	NA	NA	NA	NA	NA	NA	NA	NA	NA	NA	NA	NA	NA	NA	NA	NA	NA	NA	NA	NA	NA	NA	NA	NA	NA	NA	NA	NA	NA	NA	NA	NA	NA	NA	NA	NA	NA	NA	NA	NA	NA	NA	NA	NA	NA	NA	NA	NA	NA
cg02967812	NA	NA	NA	NA	NA	NA	NA	NA	NA	NA	NA	NA	NA	NA	NA	NA	NA	NA	NA	NA	NA	NA	NA	NA	NA	NA	NA	NA	NA	NA	NA	NA	NA	NA	NA	NA	NA	NA	NA	NA	NA	NA	NA	NA	NA	NA	NA	NA	NA
cg26507988	NA	NA	NA	NA	NA	NA	NA	NA	NA	NA	NA	NA	NA	NA	NA	NA	NA	NA	NA	NA	NA	NA	NA	NA	NA	NA	NA	NA	NA	NA	NA	NA	NA	NA	NA	NA	NA	NA	NA	NA	NA	NA	NA	NA	NA	NA	NA	NA	NA
cg02706575	NA	NA	NA	NA	NA	NA	NA	NA	NA	NA	NA	NA	NA	NA	NA	NA	NA	NA	NA	NA	NA	NA	NA	NA	NA	NA	NA	NA	NA	NA	NA	NA	NA	NA	NA	NA	NA	NA	NA	NA	NA	NA	NA	NA	NA	NA	NA	NA	NA
cg16047279	NA	NA	NA	NA	NA	NA	NA	NA	NA	NA	NA	NA	NA	NA	NA	NA	NA	NA	NA	NA	NA	NA	NA	NA	NA	NA	NA	NA	NA	NA	NA	NA	NA	NA	NA	NA	NA	NA	NA	NA	NA	NA	NA	NA	NA	NA	NA	NA	NA
cg07248223	NA	NA	NA	NA	NA	NA	NA	NA	NA	NA	NA	NA	NA	NA	NA	NA	NA	NA	NA	NA	NA	NA	NA	NA	NA	NA	NA	NA	NA	NA	NA	NA	NA	NA	NA	NA	NA	NA	NA	NA	NA	NA	NA	NA	NA	NA	NA	NA	NA
cg18599081	NA	NA	NA	NA	NA	NA	NA	NA	NA	NA	NA	NA	NA	NA	NA	NA	NA	NA	NA	NA	NA	NA	NA	NA	NA	NA	NA	NA	NA	NA	0.241804	NA	NA	NA	NA	NA	NA	NA	NA	0.226334	NA	NA	NA	NA	NA	NA	NA	NA	NA
cg18169610	NA	NA	NA	NA	NA	NA	NA	NA	NA	NA	NA	NA	NA	NA	NA	NA	NA	NA	NA	NA	NA	NA	NA	NA	NA	NA	NA	NA	NA	NA	-0.220161	NA	NA	NA	NA	NA	NA	NA	NA	NA	NA	NA	NA	NA	NA	NA	NA	NA	NA
cg16075139	NA	NA	NA	NA	NA	NA	NA	NA	NA	NA	NA	NA	NA	NA	NA	NA	NA	NA	NA	NA	NA	NA	NA	NA	NA	NA	NA	NA	NA	NA	NA	NA	NA	NA	NA	NA	NA	NA	NA	NA	NA	NA	NA	NA	NA	NA	NA	NA	NA
cg04387658	NA	NA	NA	NA	NA	NA	NA	NA	NA	NA	NA	NA	NA	NA	NA	NA	NA	NA	NA	NA	NA	NA	NA	NA	NA	NA	NA	NA	NA	NA	NA	NA	NA	NA	NA	NA	NA	NA	NA	NA	NA	NA	NA	NA	NA	NA	NA	NA	NA
cg01436254	NA	NA	NA	NA	NA	NA	NA	NA	NA	NA	NA	NA	NA	NA	NA	NA	NA	NA	NA	NA	NA	NA	NA	NA	NA	NA	NA	NA	NA	NA	NA	NA	NA	NA	NA	NA	NA	NA	NA	NA	NA	NA	NA	NA	NA	NA	NA	NA	NA
cg16317318	NA	NA	NA	NA	NA	NA	NA	NA	NA	NA	NA	NA	NA	NA	NA	NA	NA	NA	NA	NA	NA	NA	NA	NA	NA	NA	NA	NA	NA	NA	NA	NA	NA	NA	NA	NA	NA	NA	NA	NA	NA	NA	NA	NA	NA	NA	NA	NA	NA
cg07676145	NA	NA	NA	NA	NA	NA	NA	NA	NA	NA	NA	NA	NA	NA	NA	NA	NA	NA	NA	NA	NA	NA	NA	NA	NA	NA	NA	NA	NA	NA	NA	NA	NA	NA	-0.252404	-0.260441	-0.246935	-0.265191	-0.264072	-0.260518	NA	NA	NA	NA	NA	NA	NA	NA	NA
cg14166189	NA	NA	NA	NA	NA	NA	NA	NA	NA	NA	NA	NA	NA	NA	NA	NA	NA	NA	NA	NA	NA	NA	NA	NA	NA	NA	NA	NA	NA	NA	NA	NA	NA	NA	NA	NA	NA	NA	NA	NA	NA	NA	NA	NA	NA	NA	NA	NA	NA
cg00608661	NA	NA	NA	NA	NA	NA	NA	NA	NA	NA	NA	NA	NA	NA	NA	NA	NA	NA	NA	NA	NA	NA	NA	NA	NA	NA	NA	NA	0.220039	NA	0.235635	NA	NA	0.218193	NA	NA	NA	NA	NA	0.232558	NA	NA	NA	NA	NA	NA	-0.230716	NA	NA
cg26426690	NA	NA	NA	NA	NA	NA	NA	NA	NA	NA	NA	NA	NA	NA	NA	NA	NA	NA	NA	NA	NA	NA	NA	NA	NA	NA	NA	NA	NA	NA	NA	NA	NA	NA	NA	NA	NA	NA	NA	NA	NA	NA	NA	NA	NA	NA	NA	NA	NA
cg24223942	NA	NA	NA	NA	NA	NA	NA	NA	NA	NA	NA	NA	NA	NA	NA	NA	NA	NA	NA	NA	NA	NA	NA	NA	NA	NA	NA	NA	NA	NA	NA	NA	NA	NA	NA	NA	NA	NA	NA	NA	NA	NA	NA	NA	NA	NA	NA	NA	NA
cg23014871	NA	NA	NA	NA	NA	NA	NA	NA	NA	NA	NA	NA	NA	NA	NA	NA	NA	NA	NA	NA	NA	NA	NA	NA	NA	NA	NA	NA	0.235214	0.233811	0.263003	NA	NA	NA	NA	NA	NA	0.24628	0.244581	0.250696	NA	NA	NA	NA	NA	NA	-0.218658	NA	NA
cg25581222	NA	NA	NA	NA	NA	NA	NA	NA	-0.189789	-0.208305	-0.217391	-0.2089	-0.196486	NA	-0.198479	-0.220995	-0.21495	-0.221012	-0.217164	NA	-0.215752	-0.233643	-0.215661	-0.210625	-0.212027	NA	-0.240026	-0.206564	NA	NA	NA	NA	NA	NA	NA	NA	NA	NA	NA	NA	NA	NA	NA	NA	NA	NA	-0.246573	NA	NA
cg02552079	NA	NA	NA	NA	NA	NA	NA	NA	NA	NA	NA	NA	NA	NA	NA	NA	NA	NA	NA	NA	NA	NA	NA	NA	NA	NA	NA	NA	NA	NA	-0.243635	NA	NA	NA	NA	NA	NA	-0.241579	-0.240544	-0.242032	NA	NA	NA	NA	NA	NA	NA	NA	NA
cg21919729	NA	NA	NA	NA	NA	NA	NA	NA	NA	NA	NA	NA	NA	NA	NA	NA	NA	NA	NA	NA	NA	NA	NA	NA	NA	NA	NA	NA	NA	NA	0.225151	NA	NA	NA	NA	NA	NA	NA	NA	NA	NA	NA	NA	NA	NA	NA	NA	NA	NA
cg06942450	NA	NA	NA	NA	NA	NA	NA	NA	NA	NA	NA	NA	NA	NA	NA	NA	NA	NA	NA	NA	NA	NA	NA	NA	NA	NA	NA	NA	NA	NA	NA	NA	NA	NA	NA	NA	NA	NA	NA	NA	NA	NA	NA	NA	NA	NA	NA	NA	NA
cg20278790	NA	NA	NA	NA	NA	NA	NA	NA	NA	NA	NA	NA	NA	NA	NA	NA	NA	NA	NA	NA	NA	NA	NA	NA	NA	NA	NA	NA	NA	NA	NA	NA	NA	NA	NA	NA	NA	NA	NA	NA	NA	NA	NA	NA	NA	NA	NA	NA	NA
cg17436460	NA	NA	NA	NA	NA	NA	NA	NA	NA	NA	NA	NA	NA	NA	NA	NA	NA	NA	NA	NA	NA	NA	NA	NA	NA	NA	NA	NA	NA	NA	NA	NA	NA	NA	NA	NA	NA	NA	NA	NA	NA	NA	NA	NA	NA	NA	NA	NA	0.275107
cg12513352	NA	NA	NA	NA	NA	NA	NA	NA	NA	NA	NA	NA	NA	NA	NA	NA	NA	NA	NA	NA	NA	NA	NA	NA	NA	NA	NA	NA	NA	NA	NA	NA	NA	NA	NA	NA	NA	NA	NA	NA	NA	NA	NA	NA	NA	NA	NA	NA	NA
cg03494277	NA	NA	NA	NA	NA	NA	NA	NA	NA	NA	NA	NA	NA	NA	NA	NA	NA	NA	NA	NA	NA	NA	NA	NA	NA	NA	0.225268	NA	-0.243251	NA	-0.264883	NA	NA	NA	NA	NA	NA	NA	NA	-0.259514	NA	NA	NA	NA	NA	NA	0.239917	NA	NA
cg08469255	NA	NA	NA	NA	NA	NA	NA	NA	NA	NA	NA	NA	NA	NA	NA	NA	NA	NA	NA	NA	NA	NA	NA	NA	NA	NA	NA	NA	-0.232394	NA	-0.244526	NA	NA	-0.236371	NA	NA	NA	NA	NA	NA	NA	NA	NA	NA	NA	NA	NA	NA	NA
cg20317872	NA	NA	NA	NA	NA	NA	NA	NA	NA	NA	NA	NA	NA	NA	NA	NA	NA	NA	NA	NA	NA	NA	NA	NA	NA	NA	NA	NA	NA	NA	NA	NA	NA	NA	NA	NA	NA	NA	NA	NA	NA	NA	NA	NA	NA	NA	NA	NA	NA
cg15354065	NA	NA	NA	NA	NA	NA	NA	NA	NA	NA	NA	NA	NA	NA	NA	NA	NA	NA	NA	NA	NA	NA	NA	NA	NA	NA	NA	NA	NA	NA	NA	NA	NA	NA	NA	NA	NA	NA	NA	NA	NA	NA	NA	NA	NA	NA	NA	NA	0.35458
cg18127648	NA	NA	NA	NA	NA	NA	NA	NA	NA	NA	NA	NA	NA	NA	NA	NA	NA	NA	NA	NA	NA	NA	NA	NA	NA	NA	NA	NA	-0.242228	-0.237355	-0.259901	NA	NA	-0.238947	NA	NA	NA	NA	NA	NA	NA	NA	NA	NA	NA	NA	NA	NA	NA
cg14939821	NA	NA	NA	NA	NA	NA	NA	NA	NA	NA	NA	NA	NA	NA	NA	NA	NA	NA	NA	NA	NA	NA	NA	NA	NA	NA	NA	NA	NA	NA	NA	NA	NA	NA	NA	NA	NA	NA	NA	NA	NA	NA	NA	NA	NA	NA	NA	NA	NA
cg21163717	NA	NA	NA	NA	NA	NA	NA	NA	NA	NA	NA	NA	NA	NA	NA	NA	NA	NA	NA	NA	NA	NA	NA	NA	NA	NA	NA	NA	NA	NA	NA	NA	NA	NA	NA	NA	NA	NA	NA	NA	NA	NA	NA	NA	NA	NA	NA	NA	NA
cg14784820	NA	NA	NA	NA	NA	NA	NA	NA	NA	NA	NA	NA	NA	NA	NA	NA	NA	NA	NA	NA	NA	NA	NA	NA	NA	NA	NA	NA	NA	NA	NA	NA	NA	NA	NA	NA	NA	NA	NA	NA	NA	NA	NA	NA	NA	NA	NA	NA	NA
cg17774960	NA	NA	NA	NA	NA	NA	NA	NA	NA	NA	NA	NA	NA	NA	NA	NA	NA	NA	NA	NA	NA	NA	NA	NA	NA	NA	NA	NA	NA	NA	NA	NA	NA	NA	NA	NA	NA	NA	NA	NA	NA	NA	NA	NA	NA	NA	0.224634	NA	NA
cg13922494	NA	NA	NA	NA	NA	NA	NA	NA	NA	NA	NA	NA	NA	NA	NA	NA	NA	NA	NA	NA	NA	NA	NA	NA	NA	NA	NA	NA	NA	NA	NA	NA	NA	NA	NA	NA	NA	NA	NA	NA	NA	NA	NA	NA	NA	NA	NA	NA	NA
cg15945999	NA	NA	NA	NA	NA	NA	NA	NA	NA	NA	NA	NA	NA	NA	NA	NA	NA	NA	NA	NA	NA	NA	NA	NA	NA	NA	NA	NA	0.24389	NA	0.257449	NA	NA	0.241011	NA	NA	NA	NA	NA	NA	NA	NA	NA	NA	NA	NA	NA	NA	NA
cg05318454	NA	NA	NA	NA	NA	NA	NA	NA	NA	NA	NA	NA	NA	NA	NA	NA	NA	NA	NA	NA	NA	NA	NA	NA	NA	NA	NA	NA	NA	NA	0.217299	NA	NA	NA	NA	NA	NA	NA	NA	NA	NA	NA	NA	NA	NA	NA	NA	NA	NA
cg10231182	NA	NA	NA	NA	NA	NA	NA	NA	NA	NA	NA	NA	NA	NA	NA	NA	NA	NA	NA	NA	NA	NA	NA	NA	NA	NA	NA	NA	NA	NA	0.289361	NA	NA	NA	0.266476	0.26533	NA	0.281117	0.280419	0.278659	NA	NA	NA	NA	NA	NA	NA	NA	NA
ch.3.1226245F	NA	NA	NA	NA	NA	NA	NA	NA	NA	NA	-0.213897	NA	NA	NA	NA	-0.213676	NA	-0.218327	NA	NA	NA	-0.23262	NA	NA	NA	NA	-0.236838	NA	NA	NA	NA	NA	NA	NA	NA	NA	NA	NA	NA	NA	NA	NA	NA	NA	NA	NA	-0.246478	NA	NA
cg14718848	NA	NA	NA	NA	NA	NA	NA	NA	NA	NA	NA	NA	NA	NA	NA	NA	NA	NA	NA	NA	NA	NA	NA	NA	NA	NA	NA	NA	NA	NA	NA	NA	NA	-0.255238	NA	NA	NA	NA	NA	NA	NA	NA	NA	NA	NA	NA	NA	NA	NA
cg18595324	NA	NA	NA	NA	NA	NA	NA	NA	NA	NA	NA	NA	NA	NA	NA	NA	NA	NA	NA	NA	NA	NA	NA	NA	NA	NA	NA	NA	NA	NA	NA	NA	NA	NA	NA	NA	NA	NA	NA	NA	NA	NA	NA	NA	NA	NA	NA	NA	NA
cg25123566	NA	NA	NA	NA	NA	NA	NA	NA	NA	NA	NA	NA	NA	NA	NA	NA	NA	NA	NA	NA	NA	NA	NA	NA	NA	NA	NA	NA	NA	NA	NA	NA	NA	NA	NA	NA	NA	NA	NA	NA	NA	NA	NA	NA	NA	NA	NA	NA	0.305402
cg01742428	NA	NA	NA	NA	NA	NA	NA	NA	NA	NA	NA	NA	NA	NA	NA	NA	NA	NA	NA	NA	NA	NA	NA	NA	NA	NA	NA	NA	NA	NA	NA	NA	NA	NA	NA	NA	NA	NA	NA	NA	NA	NA	NA	NA	NA	NA	NA	NA	NA
cg27630153	NA	NA	NA	NA	NA	NA	NA	NA	NA	NA	NA	NA	NA	NA	NA	NA	NA	NA	NA	NA	NA	NA	NA	NA	NA	NA	NA	NA	NA	NA	NA	NA	NA	NA	NA	NA	NA	NA	NA	NA	NA	NA	NA	NA	NA	NA	NA	NA	NA
cg19689330	NA	NA	NA	NA	NA	NA	NA	NA	NA	NA	NA	NA	NA	NA	NA	NA	NA	NA	NA	NA	NA	NA	NA	NA	NA	NA	NA	NA	NA	NA	NA	NA	NA	NA	NA	NA	NA	NA	NA	NA	NA	NA	NA	NA	NA	NA	NA	NA	0.353312
cg20592144	0.185958	0.183473	NA	NA	NA	NA	NA	NA	NA	0.195245	0.204052	0.195198	NA	NA	0.190545	0.207534	0.21096	0.217435	0.2111	NA	0.206498	0.23818	NA	NA	NA	NA	0.235774	NA	-0.247819	-0.241692	-0.278029	NA	NA	-0.249757	-0.242362	-0.240088	-0.232185	-0.248496	-0.247863	-0.250182	NA	NA	NA	NA	NA	NA	0.23588	NA	-0.29028
cg06259406	NA	NA	NA	NA	NA	NA	NA	NA	NA	0.199147	0.208095	0.199743	NA	NA	0.192072	0.21257	0.214192	0.220168	0.21357	NA	0.211016	0.239357	0.20871	NA	NA	NA	0.240589	NA	-0.225339	-0.222959	-0.251044	NA	NA	-0.23238	NA	NA	NA	NA	NA	NA	NA	NA	NA	NA	NA	NA	0.239475	NA	-0.284089
cg05396584	NA	NA	NA	NA	NA	NA	NA	NA	NA	NA	0.199071	NA	NA	NA	NA	0.199891	0.206136	0.2169	0.207772	NA	0.20194	0.23198	0.203453	NA	NA	NA	0.236708	NA	NA	NA	-0.241828	NA	NA	NA	NA	NA	NA	-0.23513	-0.234224	-0.239875	NA	NA	NA	NA	NA	NA	0.219849	NA	NA
cg22158723	NA	NA	NA	NA	NA	NA	NA	NA	NA	NA	NA	NA	NA	NA	NA	0.205879	0.20877	0.21646	0.208297	NA	0.205121	0.238266	NA	NA	NA	NA	0.244057	NA	-0.261196	-0.255417	-0.289343	NA	NA	-0.265372	-0.248663	-0.239672	NA	-0.257464	-0.255599	-0.267406	NA	NA	NA	NA	NA	NA	0.258686	NA	-0.305924
cg13804838	NA	NA	NA	NA	NA	NA	NA	NA	NA	NA	NA	NA	NA	NA	NA	0.185355	NA	NA	NA	NA	0.182465	0.199587	NA	NA	NA	NA	0.205481	NA	-0.20908	-0.211553	-0.233813	NA	NA	-0.210308	NA	NA	NA	NA	NA	NA	NA	NA	NA	NA	NA	NA	0.216741	NA	-0.284588
cg06234966	NA	NA	NA	NA	NA	NA	NA	NA	NA	NA	NA	NA	NA	NA	NA	NA	NA	NA	NA	NA	NA	0.205902	NA	NA	NA	NA	0.217562	0.203892	NA	NA	NA	NA	NA	NA	NA	NA	NA	NA	NA	NA	NA	NA	NA	NA	NA	NA	0.218608	NA	-0.287644
cg03693434	NA	NA	NA	NA	NA	NA	NA	NA	NA	NA	NA	NA	NA	NA	NA	NA	NA	NA	NA	NA	NA	0.2023	NA	NA	NA	NA	0.217622	NA	-0.241699	-0.238203	-0.264596	NA	NA	-0.253599	NA	NA	NA	NA	NA	-0.227966	NA	NA	NA	NA	NA	NA	0.228282	NA	-0.303459
cg04683330	NA	NA	NA	NA	NA	NA	NA	NA	NA	NA	NA	NA	NA	NA	NA	NA	NA	NA	NA	NA	NA	NA	NA	NA	NA	NA	0.186648	NA	NA	NA	NA	NA	NA	NA	NA	NA	NA	NA	NA	NA	NA	NA	NA	NA	NA	NA	0.195001	NA	NA
cg11950105	NA	NA	NA	NA	NA	NA	NA	NA	NA	NA	NA	NA	NA	NA	NA	NA	NA	NA	NA	NA	NA	NA	NA	NA	NA	NA	0.196089	NA	-0.236799	-0.231836	-0.255591	-0.207446	NA	-0.241131	NA	NA	NA	-0.221381	-0.219858	-0.227178	NA	NA	NA	NA	NA	NA	0.198089	NA	-0.270189
cg04029738	NA	NA	NA	NA	NA	NA	NA	NA	NA	NA	NA	NA	NA	NA	NA	NA	NA	NA	NA	NA	NA	NA	NA	NA	NA	NA	NA	NA	-0.234521	-0.224789	-0.252679	NA	NA	-0.242465	NA	NA	NA	-0.237612	-0.236485	-0.243086	NA	NA	NA	NA	NA	NA	0.208408	NA	-0.309525
cg05157970	NA	NA	NA	NA	NA	NA	NA	NA	NA	NA	NA	NA	NA	NA	NA	NA	NA	NA	NA	NA	NA	NA	NA	NA	NA	NA	NA	NA	-0.231396	-0.229984	-0.254203	NA	NA	-0.240152	NA	NA	NA	-0.219913	-0.218432	-0.224028	NA	NA	NA	NA	NA	NA	NA	-0.268645	-0.316836
cg06906087	NA	NA	NA	NA	NA	NA	NA	NA	NA	NA	NA	NA	NA	NA	NA	NA	NA	NA	NA	NA	NA	NA	NA	NA	NA	NA	NA	NA	-0.210244	-0.206513	-0.230989	NA	NA	-0.214689	NA	NA	NA	NA	NA	NA	NA	NA	NA	NA	NA	NA	0.200134	-0.2701	-0.332906
cg17512993	NA	NA	NA	NA	NA	NA	NA	NA	NA	NA	NA	NA	NA	NA	NA	NA	NA	NA	NA	NA	NA	NA	NA	NA	NA	NA	NA	NA	NA	NA	NA	NA	NA	NA	NA	NA	NA	NA	NA	NA	NA	NA	NA	NA	NA	NA	0.230983	NA	NA
cg25503540	NA	NA	NA	NA	NA	NA	NA	NA	NA	NA	NA	NA	NA	NA	NA	NA	NA	NA	NA	NA	NA	NA	NA	NA	NA	NA	NA	NA	NA	NA	NA	NA	NA	NA	NA	NA	NA	NA	NA	NA	NA	NA	NA	NA	NA	NA	NA	NA	NA
cg25423135	NA	NA	NA	NA	NA	NA	NA	NA	NA	NA	NA	NA	NA	NA	NA	NA	NA	NA	NA	NA	NA	NA	NA	NA	NA	NA	NA	NA	NA	NA	NA	NA	NA	NA	NA	NA	NA	NA	NA	NA	NA	NA	NA	NA	NA	NA	NA	NA	NA
cg04145890	NA	NA	NA	NA	NA	NA	NA	NA	NA	NA	NA	NA	NA	NA	NA	NA	NA	NA	NA	NA	NA	NA	NA	NA	NA	NA	NA	NA	-0.224328	NA	-0.240278	NA	NA	-0.221742	NA	NA	NA	NA	NA	NA	NA	NA	NA	NA	NA	NA	NA	NA	NA
cg00753676	NA	NA	NA	NA	NA	NA	NA	NA	NA	NA	NA	NA	NA	NA	NA	NA	NA	NA	NA	NA	NA	NA	NA	NA	NA	NA	NA	NA	NA	NA	NA	NA	NA	NA	NA	NA	NA	NA	NA	NA	NA	NA	NA	NA	NA	NA	NA	NA	NA
cg15571231	NA	NA	NA	NA	NA	NA	NA	NA	NA	NA	NA	NA	NA	NA	NA	NA	NA	NA	NA	NA	NA	NA	NA	NA	NA	NA	NA	NA	NA	NA	NA	NA	NA	NA	NA	NA	NA	NA	NA	NA	NA	NA	NA	NA	NA	NA	-0.212741	NA	NA
cg01684175	NA	NA	NA	NA	NA	NA	NA	NA	NA	NA	NA	NA	NA	NA	NA	NA	NA	NA	NA	NA	NA	NA	NA	NA	NA	NA	NA	NA	-0.241896	NA	-0.245423	NA	NA	-0.249207	NA	NA	NA	NA	NA	NA	NA	NA	NA	NA	NA	NA	NA	NA	NA
cg08202226	NA	NA	NA	NA	NA	NA	NA	NA	NA	NA	NA	NA	NA	NA	NA	NA	NA	NA	NA	NA	NA	NA	NA	NA	NA	NA	NA	NA	NA	NA	NA	NA	NA	NA	NA	NA	NA	NA	NA	NA	NA	NA	NA	NA	NA	NA	NA	NA	NA
cg23053961	NA	NA	NA	NA	NA	NA	NA	NA	NA	NA	NA	NA	NA	NA	NA	NA	NA	NA	NA	NA	NA	NA	NA	NA	NA	NA	NA	NA	NA	NA	NA	NA	NA	NA	NA	NA	NA	NA	NA	NA	NA	NA	NA	NA	NA	NA	NA	NA	NA
cg03058444	NA	NA	NA	NA	NA	NA	NA	NA	NA	NA	NA	NA	NA	NA	NA	NA	NA	NA	NA	NA	NA	NA	NA	NA	NA	NA	NA	NA	-0.26708	-0.256121	-0.267806	NA	NA	-0.266433	NA	NA	NA	NA	NA	NA	NA	NA	NA	NA	NA	NA	NA	NA	NA
cg11617144	NA	NA	NA	NA	NA	NA	NA	NA	NA	NA	NA	NA	NA	NA	NA	NA	NA	NA	NA	NA	NA	NA	NA	NA	NA	NA	NA	NA	-0.248736	-0.247299	-0.270621	NA	NA	-0.255272	NA	NA	NA	NA	NA	NA	NA	NA	NA	NA	NA	NA	NA	NA	NA
cg11241750	NA	NA	NA	NA	NA	NA	NA	NA	NA	NA	NA	NA	NA	NA	NA	NA	NA	NA	NA	NA	NA	NA	NA	NA	NA	NA	NA	NA	NA	NA	NA	NA	NA	NA	NA	NA	NA	NA	NA	NA	NA	NA	NA	NA	NA	NA	NA	NA	NA
cg04020590	NA	NA	NA	NA	NA	NA	NA	NA	NA	NA	NA	NA	NA	NA	NA	NA	NA	NA	NA	NA	NA	NA	NA	NA	NA	NA	NA	NA	-0.256676	NA	-0.275861	NA	NA	NA	NA	NA	NA	NA	NA	NA	NA	NA	NA	NA	NA	NA	NA	NA	NA
cg11606195	NA	NA	NA	NA	NA	NA	NA	NA	NA	NA	NA	NA	NA	NA	NA	NA	NA	NA	NA	NA	NA	NA	NA	NA	NA	NA	NA	NA	NA	NA	0.262036	NA	NA	NA	NA	0.251923	NA	0.26123	0.259722	0.259227	NA	NA	NA	NA	NA	NA	NA	NA	NA
cg19616532	NA	NA	NA	NA	NA	NA	NA	NA	NA	NA	NA	NA	NA	NA	NA	NA	NA	NA	NA	NA	NA	NA	NA	NA	NA	NA	NA	NA	NA	NA	NA	NA	NA	-0.227961	NA	NA	NA	NA	NA	NA	NA	NA	NA	NA	NA	NA	NA	NA	NA
cg21275690	NA	NA	NA	NA	NA	NA	NA	NA	NA	NA	NA	NA	NA	NA	NA	NA	NA	NA	NA	NA	NA	NA	NA	NA	NA	NA	NA	NA	NA	NA	NA	NA	NA	NA	NA	NA	NA	NA	NA	NA	NA	NA	NA	NA	NA	NA	NA	NA	NA
cg11231069	NA	NA	NA	NA	NA	NA	NA	NA	NA	NA	NA	NA	NA	NA	NA	NA	NA	NA	NA	NA	NA	NA	NA	NA	NA	NA	NA	NA	NA	NA	NA	NA	NA	NA	NA	NA	NA	NA	NA	NA	NA	NA	NA	NA	NA	NA	NA	NA	NA
cg11029367	NA	NA	NA	NA	NA	NA	NA	NA	NA	NA	NA	NA	NA	NA	NA	NA	-0.212565	-0.223364	-0.218263	NA	-0.213203	-0.231222	-0.222135	-0.223124	-0.227874	NA	-0.243848	-0.21748	NA	NA	NA	NA	NA	NA	NA	NA	NA	NA	NA	NA	NA	NA	NA	NA	NA	NA	-0.263191	NA	NA
cg06142324	NA	NA	NA	NA	NA	NA	NA	NA	NA	NA	NA	NA	NA	NA	NA	NA	NA	NA	NA	NA	NA	NA	NA	NA	NA	NA	NA	NA	NA	NA	-0.233165	NA	NA	NA	NA	NA	NA	NA	NA	NA	NA	NA	NA	NA	NA	NA	NA	NA	NA
cg01026383	NA	NA	NA	NA	NA	NA	NA	NA	NA	-0.205987	-0.215919	-0.207655	-0.206574	-0.210128	NA	-0.213824	NA	NA	NA	NA	NA	NA	NA	NA	NA	NA	NA	NA	NA	NA	NA	NA	NA	NA	NA	NA	NA	NA	NA	NA	NA	NA	NA	NA	NA	NA	-0.241212	NA	NA
cg03221073	-0.192099	-0.19151	NA	NA	-0.191148	NA	NA	-0.189452	NA	NA	NA	NA	NA	NA	NA	NA	NA	NA	NA	NA	NA	-0.217817	NA	NA	NA	NA	NA	NA	NA	NA	NA	NA	NA	NA	NA	NA	NA	NA	NA	NA	NA	NA	NA	NA	NA	NA	-0.255913	NA	NA
cg21966860	NA	NA	NA	NA	NA	NA	NA	NA	NA	NA	NA	NA	NA	NA	NA	NA	NA	NA	NA	NA	NA	NA	NA	NA	NA	NA	NA	NA	NA	NA	NA	NA	NA	NA	NA	NA	NA	NA	NA	NA	NA	NA	NA	NA	NA	NA	NA	NA	-0.267238
cg17281677	NA	NA	NA	NA	NA	NA	NA	NA	NA	NA	NA	NA	NA	NA	NA	NA	NA	NA	NA	NA	NA	NA	NA	NA	NA	NA	NA	NA	NA	NA	NA	NA	NA	NA	NA	NA	NA	NA	NA	NA	NA	NA	NA	NA	NA	NA	NA	NA	NA
cg01911529	NA	NA	NA	NA	NA	NA	NA	NA	NA	NA	NA	NA	NA	NA	NA	NA	NA	NA	NA	NA	NA	NA	NA	NA	NA	NA	NA	NA	NA	NA	NA	NA	NA	NA	NA	NA	NA	NA	NA	NA	NA	NA	NA	NA	NA	NA	NA	NA	NA
cg26579713	NA	NA	NA	NA	NA	NA	NA	NA	NA	NA	NA	NA	NA	NA	NA	NA	NA	NA	NA	NA	NA	NA	NA	NA	NA	NA	NA	NA	NA	NA	NA	NA	NA	NA	NA	NA	NA	NA	NA	NA	NA	NA	NA	NA	NA	NA	NA	NA	NA
cg27318507	NA	NA	NA	NA	NA	NA	NA	NA	NA	NA	NA	NA	NA	NA	NA	NA	NA	NA	NA	NA	NA	NA	NA	NA	NA	NA	NA	NA	NA	NA	NA	NA	NA	NA	NA	NA	NA	NA	NA	NA	NA	NA	NA	NA	NA	NA	NA	NA	NA
cg10145584	NA	NA	NA	NA	NA	NA	NA	NA	NA	NA	NA	NA	NA	NA	NA	NA	NA	NA	NA	NA	NA	NA	NA	NA	NA	NA	NA	NA	NA	NA	NA	NA	NA	NA	NA	NA	NA	NA	NA	NA	NA	NA	NA	NA	NA	NA	NA	NA	NA
cg23082657	NA	NA	NA	NA	NA	NA	NA	NA	NA	NA	NA	NA	NA	NA	NA	NA	NA	NA	NA	NA	NA	NA	NA	NA	NA	NA	NA	NA	NA	NA	NA	NA	NA	NA	NA	NA	NA	NA	NA	NA	NA	NA	NA	NA	NA	NA	NA	NA	NA
cg04278105	NA	NA	NA	NA	NA	NA	NA	NA	NA	NA	NA	NA	NA	NA	NA	NA	NA	NA	NA	NA	NA	NA	NA	NA	NA	NA	NA	NA	NA	NA	NA	NA	NA	NA	NA	NA	NA	NA	NA	NA	NA	NA	NA	NA	NA	NA	NA	NA	NA
cg09100014	NA	NA	NA	NA	NA	NA	NA	NA	NA	NA	NA	NA	NA	NA	NA	NA	NA	NA	NA	NA	NA	NA	NA	NA	NA	NA	NA	NA	NA	NA	NA	NA	NA	NA	NA	NA	NA	NA	NA	NA	NA	NA	NA	NA	NA	NA	NA	NA	NA
cg20445402	NA	NA	NA	NA	NA	NA	NA	NA	NA	NA	NA	NA	NA	NA	NA	NA	NA	NA	NA	NA	NA	NA	NA	NA	NA	NA	NA	NA	-0.244685	-0.239889	-0.248658	-0.225705	NA	-0.247471	NA	NA	NA	NA	NA	NA	NA	NA	NA	NA	NA	NA	NA	NA	NA
cg05991220	NA	NA	NA	NA	NA	NA	NA	NA	NA	NA	NA	NA	NA	NA	NA	-0.197387	-0.195466	NA	NA	NA	NA	-0.213074	NA	NA	NA	NA	-0.210773	NA	NA	NA	NA	NA	NA	NA	NA	NA	NA	NA	NA	NA	NA	NA	NA	NA	NA	NA	NA	NA	NA
cg19190487	NA	NA	NA	NA	NA	NA	NA	NA	NA	NA	NA	NA	NA	NA	NA	NA	NA	NA	NA	NA	NA	NA	NA	NA	NA	NA	NA	NA	-0.249441	-0.244503	-0.261168	NA	NA	-0.245789	NA	NA	NA	NA	NA	-0.248873	NA	NA	NA	NA	NA	NA	NA	NA	NA
cg10975897	NA	NA	NA	NA	NA	NA	NA	NA	NA	NA	NA	NA	NA	NA	NA	NA	NA	NA	NA	NA	NA	NA	NA	NA	NA	NA	NA	NA	NA	NA	NA	NA	NA	NA	NA	NA	NA	NA	NA	NA	NA	NA	NA	0.232038	NA	NA	NA	NA	NA
cg07888912	NA	NA	NA	NA	NA	NA	NA	NA	NA	NA	NA	NA	NA	NA	NA	NA	NA	NA	NA	NA	NA	NA	NA	NA	NA	NA	NA	NA	NA	NA	-0.244767	NA	NA	NA	NA	NA	NA	NA	NA	NA	NA	NA	NA	NA	NA	NA	NA	NA	NA
cg23525708	NA	NA	NA	NA	NA	NA	NA	NA	NA	NA	NA	NA	NA	NA	NA	NA	NA	NA	NA	NA	NA	NA	NA	NA	NA	NA	NA	NA	NA	NA	NA	NA	NA	NA	NA	NA	NA	NA	NA	NA	NA	NA	NA	NA	NA	NA	NA	NA	NA
cg21444002	NA	NA	NA	NA	NA	NA	NA	NA	NA	NA	NA	NA	NA	NA	NA	NA	NA	NA	NA	NA	NA	NA	NA	NA	NA	NA	NA	NA	NA	NA	NA	NA	NA	NA	NA	NA	NA	NA	NA	NA	NA	NA	NA	NA	NA	NA	NA	NA	-0.304221
cg17239876	NA	NA	NA	NA	NA	NA	NA	NA	NA	NA	NA	NA	NA	NA	NA	NA	NA	NA	NA	NA	NA	NA	NA	NA	NA	NA	NA	NA	NA	NA	NA	NA	NA	NA	NA	NA	NA	NA	NA	NA	NA	NA	NA	NA	NA	NA	NA	NA	NA
cg11828104	NA	NA	NA	NA	NA	NA	NA	NA	NA	NA	NA	NA	NA	NA	NA	NA	NA	NA	NA	NA	NA	NA	NA	NA	NA	NA	NA	0.228782	NA	NA	NA	NA	NA	NA	NA	NA	NA	NA	NA	NA	NA	NA	NA	NA	NA	NA	0.245774	NA	NA
cg05205842	NA	NA	NA	NA	NA	NA	NA	NA	NA	NA	NA	NA	NA	NA	NA	NA	NA	NA	NA	NA	NA	NA	NA	NA	NA	NA	NA	NA	NA	NA	NA	NA	NA	NA	NA	NA	NA	NA	NA	NA	NA	NA	NA	NA	NA	NA	NA	NA	NA
cg01120851	NA	NA	NA	NA	NA	NA	NA	NA	NA	NA	NA	NA	NA	NA	NA	NA	NA	NA	NA	NA	NA	NA	NA	NA	NA	NA	NA	NA	-0.223978	-0.217424	-0.242333	NA	NA	-0.226189	NA	NA	NA	-0.226123	-0.224772	-0.232714	NA	NA	NA	NA	NA	NA	0.209731	NA	NA
cg07041720	NA	NA	NA	NA	NA	NA	NA	NA	NA	NA	NA	NA	NA	NA	NA	NA	NA	NA	NA	NA	NA	NA	NA	NA	NA	NA	NA	NA	0.239675	0.239494	0.265544	NA	NA	0.23831	NA	NA	NA	NA	NA	NA	NA	NA	NA	NA	NA	NA	NA	NA	NA
cg19529273	NA	NA	NA	NA	NA	NA	NA	NA	NA	NA	NA	NA	NA	NA	NA	NA	NA	NA	NA	NA	NA	NA	NA	NA	NA	NA	NA	NA	NA	NA	NA	NA	NA	NA	NA	NA	NA	NA	NA	NA	NA	NA	NA	NA	NA	NA	NA	NA	NA
cg21902325	NA	NA	NA	NA	NA	NA	NA	NA	NA	NA	NA	NA	NA	NA	NA	NA	NA	NA	NA	NA	NA	NA	NA	NA	NA	NA	NA	NA	NA	NA	NA	NA	NA	NA	NA	NA	NA	NA	NA	NA	NA	NA	NA	NA	NA	NA	NA	NA	NA
cg01044465	NA	NA	NA	NA	NA	NA	NA	NA	NA	NA	NA	NA	NA	NA	NA	NA	NA	NA	NA	NA	NA	NA	NA	NA	NA	NA	NA	NA	NA	NA	NA	NA	NA	NA	NA	NA	NA	NA	NA	NA	NA	NA	NA	NA	NA	NA	NA	NA	-0.252192
cg18560915	-0.189194	-0.191004	-0.19451	-0.199112	-0.192081	-0.189283	-0.187318	-0.188832	-0.199935	-0.222017	-0.235545	-0.22296	-0.213538	-0.207064	-0.210313	-0.237127	-0.231704	-0.243132	-0.235578	NA	-0.229889	-0.259967	-0.226107	-0.221991	-0.22589	-0.207733	-0.262817	-0.213676	0.269688	0.266913	0.31233	0.219386	NA	0.260386	0.271633	0.273918	0.254378	0.290053	0.286942	0.296053	NA	NA	NA	NA	NA	NA	-0.300178	NA	NA
cg03611487	NA	NA	NA	NA	NA	NA	NA	NA	NA	NA	NA	NA	NA	NA	NA	NA	NA	NA	NA	NA	NA	NA	NA	NA	NA	NA	NA	NA	NA	NA	0.23939	NA	NA	NA	NA	NA	NA	NA	NA	NA	NA	NA	NA	NA	NA	NA	-0.236347	NA	0.290882
cg00842231	NA	NA	NA	NA	NA	NA	NA	NA	NA	NA	NA	NA	NA	NA	NA	NA	NA	NA	NA	NA	NA	NA	NA	NA	NA	NA	NA	NA	-0.220693	-0.214071	-0.237984	NA	NA	-0.221171	NA	NA	NA	NA	NA	-0.23243	NA	NA	NA	NA	NA	NA	0.217377	NA	NA
cg05526341	NA	NA	NA	NA	NA	NA	NA	NA	NA	NA	NA	NA	NA	NA	NA	NA	NA	NA	NA	NA	NA	NA	NA	NA	NA	NA	NA	NA	NA	NA	NA	NA	NA	NA	NA	NA	NA	NA	NA	NA	NA	NA	NA	NA	NA	NA	NA	NA	NA
cg20866932	NA	NA	NA	NA	NA	NA	NA	NA	NA	NA	NA	NA	NA	NA	NA	NA	NA	NA	NA	NA	NA	NA	NA	NA	NA	NA	NA	NA	NA	NA	-0.235284	NA	NA	NA	NA	NA	NA	NA	NA	NA	NA	NA	NA	NA	NA	NA	NA	NA	NA
cg10769531	NA	NA	NA	NA	NA	NA	NA	NA	NA	NA	NA	NA	NA	NA	NA	NA	NA	NA	NA	NA	NA	NA	NA	NA	NA	NA	NA	NA	NA	NA	NA	NA	NA	NA	NA	NA	NA	NA	NA	NA	NA	NA	NA	NA	NA	NA	NA	NA	NA
cg14324675	NA	NA	NA	NA	NA	NA	NA	NA	NA	NA	NA	NA	NA	NA	NA	NA	NA	NA	NA	NA	NA	NA	NA	NA	NA	NA	NA	NA	NA	NA	NA	NA	NA	NA	NA	NA	NA	NA	NA	NA	NA	NA	NA	NA	NA	NA	NA	NA	NA
cg24164786	NA	NA	NA	NA	NA	NA	NA	NA	NA	NA	NA	NA	NA	NA	NA	NA	NA	NA	NA	NA	NA	NA	NA	NA	NA	NA	NA	NA	NA	NA	NA	NA	NA	NA	NA	NA	NA	NA	NA	NA	NA	NA	NA	NA	NA	NA	NA	NA	NA
cg26029577	NA	NA	NA	NA	NA	NA	NA	NA	NA	NA	NA	NA	NA	NA	NA	NA	NA	NA	NA	NA	NA	NA	NA	NA	NA	NA	NA	NA	NA	NA	NA	NA	NA	NA	NA	NA	NA	NA	NA	NA	NA	NA	NA	NA	NA	NA	NA	NA	NA
cg16770054	NA	NA	NA	NA	NA	NA	NA	NA	NA	NA	NA	NA	NA	NA	NA	NA	NA	NA	NA	NA	NA	NA	NA	NA	NA	NA	NA	NA	NA	NA	NA	NA	NA	NA	NA	NA	NA	NA	NA	NA	NA	NA	NA	NA	NA	NA	NA	NA	NA
cg16218705	NA	NA	NA	NA	NA	NA	NA	NA	NA	NA	NA	NA	NA	NA	NA	NA	NA	NA	NA	NA	NA	NA	NA	NA	NA	NA	NA	NA	NA	NA	NA	NA	NA	NA	NA	NA	NA	NA	NA	NA	NA	NA	NA	NA	NA	NA	0.21418	NA	NA
cg03822198	NA	NA	NA	NA	NA	NA	NA	NA	NA	NA	NA	NA	NA	NA	NA	NA	NA	NA	NA	NA	NA	NA	NA	NA	NA	NA	NA	NA	NA	NA	NA	NA	NA	NA	NA	NA	NA	NA	NA	NA	NA	NA	NA	NA	NA	NA	NA	NA	NA
cg16002136	NA	NA	NA	NA	NA	NA	NA	NA	NA	NA	NA	NA	NA	NA	NA	NA	NA	NA	NA	NA	NA	NA	NA	NA	NA	NA	NA	NA	NA	NA	NA	NA	NA	NA	NA	NA	NA	NA	NA	NA	NA	NA	NA	NA	NA	NA	NA	NA	NA
cg02481950	NA	NA	NA	NA	NA	NA	NA	NA	NA	NA	NA	NA	NA	NA	NA	NA	NA	NA	NA	NA	NA	NA	NA	NA	NA	NA	NA	NA	NA	NA	NA	NA	NA	NA	NA	NA	NA	NA	NA	NA	NA	NA	NA	NA	NA	NA	NA	NA	NA
cg02497428	NA	NA	NA	NA	NA	NA	NA	NA	NA	NA	NA	NA	NA	NA	NA	NA	NA	NA	NA	NA	NA	NA	NA	NA	NA	NA	NA	NA	NA	NA	NA	NA	NA	NA	NA	NA	NA	NA	NA	NA	NA	NA	NA	NA	NA	NA	NA	NA	NA
cg12695612	NA	NA	NA	NA	NA	NA	NA	NA	NA	NA	NA	NA	NA	NA	NA	NA	NA	NA	NA	NA	NA	NA	NA	NA	NA	NA	NA	NA	0.226788	0.220148	0.25178	NA	NA	NA	0.238859	0.233941	NA	0.24829	0.248037	0.250734	NA	NA	NA	NA	NA	NA	NA	NA	NA
cg20497631	NA	NA	NA	NA	NA	NA	NA	NA	NA	NA	NA	NA	NA	NA	NA	NA	NA	NA	NA	NA	NA	NA	NA	NA	NA	NA	NA	NA	NA	NA	NA	NA	NA	NA	NA	NA	NA	NA	NA	NA	NA	NA	NA	NA	NA	NA	NA	NA	NA
cg11850468	NA	NA	NA	NA	NA	NA	NA	NA	NA	NA	NA	NA	NA	NA	NA	NA	NA	NA	NA	NA	NA	NA	NA	NA	NA	NA	NA	NA	NA	NA	NA	NA	NA	NA	NA	NA	NA	NA	NA	NA	NA	NA	NA	NA	NA	NA	NA	NA	NA
cg08036172	NA	NA	NA	NA	NA	NA	NA	NA	NA	NA	NA	NA	NA	NA	NA	NA	NA	NA	NA	NA	NA	NA	NA	NA	NA	NA	NA	NA	NA	NA	NA	NA	NA	NA	NA	NA	NA	NA	NA	NA	NA	NA	NA	NA	NA	NA	NA	NA	NA
cg22514722	NA	NA	NA	NA	NA	NA	NA	NA	NA	NA	NA	NA	NA	NA	NA	NA	NA	NA	NA	NA	NA	NA	NA	NA	NA	NA	NA	NA	NA	NA	NA	NA	NA	NA	NA	NA	NA	NA	NA	NA	NA	NA	NA	NA	NA	NA	NA	NA	NA
cg14469436	NA	NA	NA	NA	NA	NA	NA	NA	NA	NA	NA	NA	NA	NA	NA	NA	NA	NA	NA	NA	NA	NA	NA	NA	NA	NA	NA	NA	NA	NA	NA	NA	NA	NA	NA	NA	NA	NA	NA	NA	NA	NA	NA	NA	NA	NA	NA	NA	NA
cg00033551	NA	NA	NA	NA	NA	NA	NA	NA	NA	NA	NA	NA	NA	NA	NA	NA	NA	NA	NA	NA	NA	NA	NA	NA	NA	NA	NA	NA	NA	NA	NA	NA	NA	NA	NA	NA	NA	NA	NA	NA	NA	NA	NA	NA	NA	NA	NA	NA	NA
cg25597060	NA	NA	NA	NA	NA	NA	NA	NA	NA	NA	NA	NA	NA	NA	NA	NA	NA	NA	NA	NA	NA	NA	NA	NA	NA	NA	NA	NA	NA	NA	NA	NA	NA	NA	NA	NA	NA	NA	NA	NA	NA	NA	NA	NA	NA	NA	NA	NA	-0.286644
cg26180383	NA	NA	NA	NA	NA	NA	NA	NA	NA	NA	NA	NA	NA	NA	NA	NA	NA	NA	NA	NA	NA	NA	NA	NA	NA	NA	NA	NA	NA	NA	NA	NA	NA	NA	NA	NA	NA	NA	NA	NA	NA	NA	NA	NA	NA	NA	NA	NA	NA
cg07018107	NA	NA	NA	NA	NA	NA	NA	NA	NA	NA	NA	NA	NA	NA	NA	NA	NA	NA	NA	NA	NA	NA	NA	NA	NA	NA	NA	NA	NA	NA	NA	NA	NA	NA	NA	NA	NA	NA	NA	NA	NA	NA	NA	NA	NA	NA	-0.196018	NA	NA
cg15759721	NA	NA	NA	NA	NA	NA	NA	NA	NA	NA	NA	NA	NA	NA	NA	NA	NA	NA	NA	NA	NA	NA	NA	NA	NA	NA	NA	NA	NA	NA	NA	NA	NA	NA	NA	NA	NA	NA	NA	NA	NA	NA	NA	NA	NA	NA	NA	NA	NA
cg09538129	NA	NA	NA	NA	NA	NA	NA	NA	NA	NA	NA	NA	NA	NA	NA	NA	NA	NA	NA	NA	NA	NA	NA	NA	NA	NA	NA	NA	NA	NA	NA	NA	NA	NA	NA	NA	NA	NA	NA	NA	NA	NA	NA	NA	NA	NA	NA	NA	NA
cg09494646	NA	NA	NA	NA	NA	NA	NA	NA	NA	NA	NA	NA	NA	NA	NA	NA	NA	NA	NA	NA	NA	0.200267	NA	NA	NA	NA	0.213639	NA	-0.284093	-0.281557	-0.30375	-0.252934	-0.241283	-0.277463	-0.250766	-0.244278	-0.232024	-0.261218	-0.25881	-0.271071	NA	NA	NA	NA	NA	NA	0.222396	NA	NA
cg24161106	NA	NA	NA	NA	NA	NA	NA	NA	NA	NA	NA	NA	NA	NA	NA	NA	NA	NA	NA	NA	NA	0.208866	NA	NA	NA	NA	0.215433	NA	-0.248415	-0.242887	-0.271945	-0.212665	-0.200539	-0.242636	-0.24356	-0.239019	-0.230849	-0.248111	-0.246172	-0.255196	NA	NA	NA	NA	NA	NA	0.217103	NA	-0.287441
cg13245539	NA	NA	NA	NA	NA	NA	NA	NA	NA	NA	NA	NA	NA	NA	NA	NA	NA	NA	NA	NA	NA	NA	NA	NA	NA	NA	NA	NA	-0.227503	-0.222094	-0.244189	-0.195122	NA	-0.222537	NA	NA	NA	-0.211986	-0.21059	-0.220533	NA	NA	NA	NA	NA	NA	NA	NA	NA
cg07415388	NA	NA	NA	NA	NA	NA	NA	NA	NA	NA	NA	NA	NA	NA	NA	NA	NA	NA	NA	NA	NA	NA	NA	NA	NA	NA	NA	NA	NA	NA	-0.213937	NA	NA	NA	NA	NA	NA	NA	NA	NA	NA	NA	NA	NA	NA	NA	NA	NA	NA
cg20544516	NA	NA	NA	NA	NA	NA	NA	NA	NA	NA	NA	NA	NA	NA	NA	NA	NA	NA	NA	NA	NA	NA	NA	NA	NA	NA	NA	NA	NA	NA	-0.238478	NA	NA	NA	NA	NA	NA	NA	NA	NA	NA	NA	NA	NA	NA	NA	NA	NA	NA
cg15702185	NA	NA	NA	NA	NA	NA	NA	NA	NA	NA	NA	NA	NA	NA	NA	NA	NA	NA	NA	NA	NA	NA	NA	NA	NA	NA	NA	NA	NA	NA	-0.211853	NA	NA	NA	NA	NA	NA	NA	NA	-0.213437	NA	NA	NA	NA	NA	NA	0.194973	NA	NA
cg11634930	NA	NA	NA	NA	NA	NA	NA	NA	NA	NA	NA	NA	NA	NA	NA	NA	NA	NA	NA	NA	NA	NA	NA	NA	NA	NA	NA	NA	NA	NA	-0.260305	NA	NA	NA	NA	NA	NA	NA	NA	NA	NA	NA	NA	NA	NA	NA	NA	NA	NA
cg22750001	NA	NA	NA	NA	NA	NA	NA	NA	NA	NA	NA	NA	NA	NA	NA	NA	NA	NA	NA	NA	NA	NA	NA	NA	NA	NA	NA	NA	NA	NA	NA	NA	NA	NA	NA	NA	NA	NA	NA	NA	NA	NA	NA	NA	NA	NA	NA	NA	NA
cg25033076	NA	NA	NA	NA	NA	NA	NA	NA	NA	NA	NA	NA	NA	NA	NA	NA	NA	NA	NA	NA	NA	NA	NA	NA	NA	NA	NA	NA	NA	NA	NA	NA	NA	NA	NA	NA	NA	NA	NA	NA	NA	NA	NA	NA	NA	NA	NA	NA	NA
cg18770149	NA	NA	NA	NA	NA	NA	NA	NA	NA	NA	NA	NA	NA	NA	NA	NA	NA	NA	NA	NA	NA	NA	NA	NA	NA	NA	NA	NA	NA	NA	NA	NA	NA	NA	NA	NA	NA	NA	NA	NA	NA	NA	NA	NA	NA	NA	NA	NA	NA
cg20748397	NA	NA	NA	NA	NA	NA	NA	NA	NA	NA	NA	NA	NA	NA	NA	NA	NA	NA	NA	NA	NA	NA	NA	NA	NA	NA	NA	NA	NA	NA	0.234864	NA	NA	NA	NA	NA	NA	NA	NA	NA	NA	NA	NA	NA	NA	NA	NA	NA	NA
cg07826859	NA	NA	NA	NA	NA	NA	NA	NA	NA	NA	NA	NA	NA	NA	NA	NA	NA	NA	NA	NA	NA	NA	NA	NA	NA	NA	NA	NA	NA	NA	NA	NA	NA	NA	NA	NA	NA	NA	NA	NA	NA	NA	NA	NA	NA	NA	NA	NA	NA
cg16711522	NA	NA	NA	NA	NA	NA	NA	NA	NA	NA	NA	NA	NA	NA	NA	NA	NA	NA	NA	NA	NA	NA	NA	NA	NA	NA	NA	NA	NA	NA	NA	NA	NA	NA	NA	NA	NA	NA	NA	NA	NA	NA	NA	NA	NA	NA	NA	NA	NA
cg14428166	NA	NA	NA	NA	NA	NA	NA	NA	NA	NA	NA	NA	NA	NA	NA	NA	NA	NA	NA	NA	NA	NA	-0.200281	-0.206033	NA	NA	NA	NA	NA	NA	NA	NA	NA	NA	NA	NA	NA	NA	NA	NA	NA	NA	NA	NA	NA	NA	NA	NA	NA
cg19323289	NA	NA	NA	NA	NA	NA	NA	NA	NA	NA	NA	NA	NA	NA	NA	NA	NA	NA	NA	NA	NA	NA	NA	NA	NA	NA	NA	NA	NA	NA	NA	NA	NA	NA	NA	NA	NA	NA	NA	NA	NA	NA	NA	NA	NA	NA	-0.237657	NA	NA
cg19141316	NA	NA	NA	NA	NA	NA	NA	NA	NA	NA	NA	NA	NA	NA	NA	NA	NA	NA	NA	NA	NA	NA	NA	NA	-0.205714	NA	NA	NA	NA	NA	NA	NA	NA	NA	NA	NA	NA	NA	NA	NA	NA	NA	NA	NA	NA	NA	-0.223274	NA	NA
cg00127408	NA	NA	NA	NA	NA	NA	NA	NA	NA	NA	NA	NA	NA	NA	NA	NA	NA	NA	NA	NA	NA	NA	NA	NA	NA	NA	NA	NA	NA	NA	NA	NA	NA	NA	NA	NA	NA	NA	NA	NA	NA	NA	NA	NA	NA	NA	NA	NA	NA
cg11235594	NA	NA	NA	NA	NA	NA	NA	NA	NA	NA	NA	NA	NA	NA	NA	NA	NA	NA	NA	NA	NA	NA	NA	NA	NA	NA	NA	NA	0.238457	0.238791	0.269731	NA	NA	0.242402	NA	NA	NA	NA	NA	0.244646	NA	NA	NA	NA	NA	NA	NA	NA	NA
cg17886536	NA	NA	NA	NA	NA	NA	NA	NA	NA	NA	NA	NA	NA	NA	NA	NA	NA	NA	NA	NA	NA	NA	NA	NA	NA	NA	NA	NA	NA	NA	NA	NA	NA	NA	NA	NA	NA	NA	NA	NA	NA	NA	NA	NA	NA	NA	NA	NA	-0.315098
cg08234878	NA	NA	NA	NA	NA	NA	NA	NA	NA	NA	NA	NA	NA	NA	NA	NA	NA	NA	NA	NA	NA	NA	NA	NA	NA	NA	NA	NA	NA	NA	NA	NA	NA	NA	NA	NA	NA	NA	NA	NA	NA	NA	NA	NA	NA	NA	NA	NA	NA
cg15937861	0.178601	NA	NA	0.1796	NA	NA	NA	NA	NA	0.188344	0.203364	0.193319	0.190746	0.189699	0.180993	0.199412	0.195901	0.208188	0.20477	NA	0.200617	0.208271	0.209905	0.209936	0.216207	0.203068	0.220495	0.21214	NA	NA	NA	NA	NA	NA	NA	NA	NA	NA	NA	NA	0.195687	NA	NA	NA	NA	NA	0.248197	NA	NA
cg01599099	NA	NA	NA	NA	NA	NA	NA	NA	NA	NA	NA	NA	NA	NA	NA	NA	NA	NA	NA	NA	NA	NA	NA	NA	NA	NA	NA	NA	-0.280171	-0.271494	-0.300244	-0.240025	NA	-0.282458	-0.280166	-0.256775	NA	-0.282552	-0.281883	-0.299241	NA	NA	NA	NA	NA	NA	0.230572	NA	NA
cg16268707	NA	NA	NA	NA	NA	NA	NA	NA	NA	NA	NA	NA	NA	NA	NA	NA	NA	NA	NA	NA	NA	NA	NA	NA	NA	NA	NA	NA	-0.256983	-0.248194	-0.278547	NA	NA	-0.250117	NA	NA	NA	NA	NA	-0.260025	NA	NA	NA	NA	NA	NA	NA	NA	NA
cg20969529	NA	NA	NA	NA	NA	NA	NA	NA	NA	0.229804	0.233243	0.229613	NA	NA	0.225665	0.239157	0.241972	0.242392	0.240127	NA	0.243497	0.260995	0.237232	NA	NA	NA	0.265584	0.235968	NA	NA	NA	NA	NA	NA	NA	NA	NA	NA	NA	NA	NA	NA	NA	NA	NA	NA	0.273455	NA	NA
cg13627598	NA	NA	NA	NA	NA	NA	NA	NA	NA	NA	NA	NA	NA	NA	NA	NA	NA	NA	NA	NA	NA	NA	NA	NA	NA	NA	NA	NA	NA	NA	NA	NA	NA	NA	NA	NA	NA	NA	NA	NA	NA	NA	NA	NA	NA	NA	NA	NA	NA
cg19316405	NA	NA	NA	NA	NA	NA	NA	NA	NA	NA	NA	NA	NA	NA	NA	NA	0.183651	NA	0.187202	NA	NA	0.19474	NA	NA	NA	NA	0.196746	NA	NA	NA	NA	NA	NA	NA	NA	NA	NA	NA	NA	NA	NA	NA	NA	NA	NA	NA	NA	NA	NA
cg10537277	NA	NA	NA	NA	NA	NA	NA	NA	NA	NA	NA	NA	NA	NA	NA	NA	NA	NA	NA	NA	NA	NA	NA	NA	NA	NA	NA	NA	-0.254434	-0.255345	NA	-0.247172	NA	-0.265246	NA	NA	NA	NA	NA	NA	NA	NA	NA	NA	NA	NA	NA	NA	NA
cg11598720	NA	NA	NA	NA	NA	NA	NA	NA	NA	NA	NA	NA	NA	NA	NA	NA	NA	NA	NA	NA	NA	NA	NA	NA	NA	NA	NA	NA	NA	NA	NA	NA	NA	NA	NA	NA	NA	NA	NA	NA	NA	NA	NA	NA	NA	NA	NA	NA	NA
cg02637537	NA	NA	NA	NA	NA	NA	NA	NA	NA	NA	NA	NA	NA	NA	NA	NA	NA	NA	NA	NA	NA	NA	NA	NA	NA	NA	NA	NA	NA	NA	NA	NA	NA	NA	NA	NA	NA	NA	NA	NA	NA	NA	NA	NA	NA	NA	NA	NA	NA
cg23247068	NA	NA	NA	NA	NA	NA	NA	NA	NA	NA	NA	NA	NA	NA	NA	NA	NA	NA	NA	NA	NA	NA	NA	NA	NA	NA	0.224745	NA	NA	NA	-0.262526	NA	NA	NA	NA	NA	NA	NA	NA	-0.26208	NA	NA	NA	NA	NA	NA	0.26329	NA	NA
cg17804071	NA	NA	NA	NA	NA	NA	NA	NA	NA	NA	NA	NA	NA	NA	NA	NA	NA	NA	NA	NA	NA	NA	NA	NA	NA	NA	NA	NA	NA	NA	NA	NA	NA	NA	NA	NA	NA	NA	NA	NA	NA	NA	NA	NA	NA	NA	NA	NA	NA
cg03124510	NA	NA	NA	NA	NA	NA	NA	NA	NA	NA	NA	NA	NA	NA	NA	NA	NA	NA	NA	NA	NA	NA	NA	NA	NA	NA	NA	NA	NA	NA	NA	NA	NA	NA	NA	NA	NA	NA	NA	NA	NA	NA	NA	NA	NA	NA	NA	NA	NA
cg02960777	NA	NA	NA	NA	NA	NA	NA	NA	NA	NA	NA	NA	NA	NA	NA	NA	NA	NA	NA	NA	NA	-0.204113	NA	NA	NA	NA	-0.209126	NA	NA	NA	NA	NA	NA	NA	NA	NA	NA	NA	NA	NA	NA	NA	NA	NA	NA	NA	-0.224433	NA	NA
cg26804336	NA	NA	NA	NA	NA	NA	NA	NA	NA	NA	NA	NA	NA	NA	NA	NA	NA	NA	NA	NA	NA	NA	NA	NA	NA	NA	NA	NA	NA	NA	NA	NA	NA	NA	NA	NA	NA	NA	NA	NA	NA	NA	NA	NA	NA	NA	NA	NA	NA
cg16608731	NA	NA	NA	NA	NA	NA	NA	NA	NA	NA	NA	NA	NA	NA	NA	NA	NA	NA	NA	NA	NA	NA	NA	NA	NA	NA	NA	NA	NA	NA	NA	NA	NA	NA	NA	NA	NA	NA	NA	NA	NA	NA	NA	NA	NA	NA	NA	NA	NA
cg05915139	NA	NA	NA	NA	NA	NA	NA	NA	NA	NA	NA	NA	NA	NA	NA	NA	NA	NA	NA	NA	NA	NA	NA	NA	NA	NA	NA	NA	NA	NA	NA	NA	NA	NA	NA	NA	NA	NA	NA	NA	NA	NA	NA	NA	NA	NA	NA	NA	NA
cg22234930	NA	NA	NA	NA	NA	NA	NA	NA	NA	NA	NA	NA	NA	NA	NA	NA	NA	NA	NA	NA	NA	NA	NA	NA	NA	NA	NA	NA	0.241474	0.234398	0.264039	NA	NA	0.235629	NA	NA	NA	NA	NA	NA	NA	NA	NA	NA	NA	NA	NA	NA	NA
cg12433486	NA	NA	NA	NA	NA	NA	NA	NA	NA	NA	NA	NA	NA	NA	NA	NA	NA	NA	NA	NA	NA	NA	NA	NA	NA	NA	NA	NA	NA	NA	NA	NA	NA	NA	NA	NA	NA	NA	NA	NA	NA	NA	NA	NA	NA	NA	NA	NA	NA
cg08042135	NA	NA	NA	NA	NA	NA	NA	NA	NA	NA	NA	NA	NA	NA	NA	NA	NA	NA	NA	NA	NA	NA	NA	NA	NA	NA	NA	NA	NA	NA	NA	NA	NA	NA	NA	NA	NA	NA	NA	NA	NA	NA	NA	NA	NA	NA	NA	NA	NA
cg16001422	NA	NA	NA	NA	NA	NA	NA	NA	NA	NA	NA	NA	NA	NA	NA	NA	NA	NA	NA	NA	NA	NA	NA	NA	NA	NA	NA	NA	0.247547	0.247294	0.269557	0.220155	NA	0.259649	NA	NA	NA	0.234776	0.233024	0.240233	NA	NA	NA	NA	NA	NA	NA	NA	0.267671
cg10943921	NA	NA	NA	NA	NA	NA	NA	NA	NA	NA	NA	NA	NA	NA	NA	NA	NA	NA	NA	NA	NA	NA	NA	NA	NA	NA	NA	NA	NA	NA	NA	NA	NA	NA	NA	NA	NA	NA	NA	NA	NA	NA	NA	NA	NA	NA	NA	NA	NA
cg05234415	NA	NA	NA	NA	NA	NA	NA	NA	NA	NA	NA	NA	NA	NA	NA	NA	NA	NA	NA	NA	NA	NA	NA	NA	NA	NA	NA	NA	NA	NA	NA	NA	NA	NA	NA	NA	NA	NA	NA	NA	NA	NA	NA	NA	NA	NA	NA	NA	NA
cg24904788	NA	NA	NA	NA	NA	NA	NA	NA	NA	NA	NA	NA	NA	NA	NA	NA	NA	NA	NA	NA	NA	NA	NA	NA	NA	NA	NA	NA	NA	NA	NA	NA	NA	NA	NA	NA	NA	NA	NA	NA	NA	NA	NA	NA	NA	NA	NA	NA	NA
cg03337218	NA	NA	NA	NA	NA	NA	NA	NA	NA	NA	NA	NA	NA	NA	NA	NA	NA	NA	NA	NA	NA	NA	NA	NA	NA	NA	NA	NA	NA	NA	NA	NA	NA	NA	NA	NA	NA	NA	NA	NA	NA	NA	NA	NA	NA	NA	NA	NA	NA
cg19380581	NA	NA	NA	NA	NA	NA	NA	NA	NA	NA	NA	NA	NA	NA	NA	NA	NA	NA	NA	NA	NA	NA	NA	NA	NA	NA	NA	NA	NA	NA	NA	NA	NA	NA	NA	NA	NA	NA	NA	NA	NA	NA	NA	NA	NA	NA	NA	NA	NA
cg17357561	NA	NA	NA	NA	NA	NA	NA	NA	NA	NA	NA	NA	NA	NA	NA	NA	NA	NA	NA	NA	NA	NA	NA	NA	NA	NA	NA	NA	NA	NA	NA	NA	NA	NA	NA	NA	NA	NA	NA	NA	NA	NA	NA	NA	NA	NA	NA	NA	NA
cg25143652	NA	NA	NA	NA	NA	NA	NA	NA	NA	NA	NA	NA	NA	NA	NA	NA	NA	NA	NA	NA	NA	NA	NA	NA	NA	NA	NA	NA	NA	NA	NA	NA	NA	NA	NA	NA	NA	NA	NA	NA	NA	NA	NA	NA	NA	NA	NA	NA	NA
cg18064706	NA	NA	NA	NA	NA	NA	NA	NA	NA	NA	NA	NA	NA	NA	NA	NA	NA	NA	NA	NA	NA	NA	NA	NA	NA	NA	NA	NA	0.223677	0.216302	0.235751	0.194713	NA	0.215905	NA	NA	NA	0.216351	0.215134	0.22566	NA	NA	NA	NA	NA	NA	NA	NA	NA
cg14628604	NA	NA	NA	NA	NA	NA	NA	NA	NA	NA	NA	NA	NA	NA	NA	NA	NA	NA	NA	NA	NA	NA	NA	NA	NA	NA	NA	NA	0.233921	0.227037	0.261058	NA	NA	NA	0.282436	0.273094	0.267274	0.285088	0.284677	0.29088	NA	NA	NA	NA	NA	NA	NA	NA	NA
cg04409509	NA	NA	NA	NA	NA	NA	NA	NA	NA	NA	NA	NA	NA	NA	NA	NA	NA	NA	NA	NA	NA	NA	NA	NA	NA	NA	NA	NA	NA	NA	-0.273138	NA	NA	NA	NA	NA	NA	NA	NA	NA	NA	NA	NA	NA	NA	NA	NA	NA	NA
cg20417128	NA	NA	NA	NA	NA	NA	NA	NA	NA	NA	NA	NA	NA	NA	NA	NA	NA	NA	NA	NA	NA	NA	NA	NA	NA	NA	NA	NA	NA	NA	NA	NA	NA	NA	NA	NA	NA	NA	NA	NA	NA	NA	NA	NA	NA	NA	NA	NA	NA
cg23858189	NA	NA	NA	NA	NA	NA	NA	NA	NA	NA	NA	NA	NA	NA	NA	NA	NA	NA	NA	NA	NA	NA	NA	NA	NA	NA	NA	NA	NA	NA	NA	NA	NA	NA	NA	NA	NA	NA	NA	NA	NA	NA	NA	NA	NA	NA	NA	NA	NA
cg08297686	NA	NA	NA	NA	NA	NA	NA	NA	NA	NA	NA	NA	NA	NA	NA	NA	NA	NA	NA	NA	NA	NA	NA	NA	NA	NA	NA	NA	NA	NA	NA	NA	NA	NA	NA	NA	NA	NA	NA	NA	NA	NA	NA	NA	NA	NA	NA	NA	NA
cg16373176	NA	NA	NA	NA	NA	NA	NA	NA	NA	NA	NA	NA	NA	NA	NA	NA	NA	NA	NA	NA	NA	NA	NA	NA	NA	NA	0.226951	NA	NA	NA	-0.258252	NA	NA	NA	NA	NA	NA	NA	NA	NA	NA	NA	NA	NA	NA	NA	NA	NA	NA
cg18541234	NA	NA	NA	NA	NA	NA	NA	NA	NA	NA	NA	NA	NA	NA	NA	NA	NA	NA	NA	NA	NA	NA	NA	NA	NA	NA	NA	NA	NA	NA	-0.236579	NA	NA	NA	NA	NA	NA	NA	NA	NA	NA	NA	NA	NA	NA	NA	NA	NA	NA
cg00291478	NA	NA	NA	NA	NA	NA	NA	NA	NA	NA	NA	NA	NA	NA	NA	NA	NA	NA	NA	NA	NA	NA	NA	NA	NA	NA	NA	NA	NA	NA	NA	NA	NA	NA	NA	NA	NA	NA	NA	NA	NA	NA	NA	NA	NA	NA	NA	NA	NA
cg21923317	NA	NA	NA	NA	NA	NA	NA	NA	NA	NA	NA	NA	NA	NA	NA	NA	NA	NA	NA	NA	NA	NA	NA	NA	NA	NA	NA	NA	NA	NA	NA	NA	NA	NA	NA	NA	NA	NA	NA	NA	NA	NA	NA	NA	NA	NA	NA	NA	NA
cg08403043	NA	NA	NA	NA	NA	NA	NA	NA	NA	NA	NA	NA	NA	NA	NA	NA	NA	NA	NA	NA	NA	NA	NA	NA	NA	NA	NA	NA	NA	NA	NA	NA	NA	NA	NA	NA	NA	NA	NA	NA	NA	NA	NA	NA	NA	NA	NA	NA	NA
cg19465268	NA	NA	NA	NA	NA	NA	NA	NA	NA	NA	NA	NA	NA	NA	NA	NA	NA	NA	NA	NA	NA	NA	NA	NA	NA	NA	NA	NA	NA	NA	NA	NA	NA	NA	NA	NA	NA	NA	NA	NA	NA	NA	NA	NA	NA	NA	NA	NA	NA
cg02902617	NA	NA	NA	NA	NA	NA	NA	NA	NA	NA	NA	NA	NA	NA	NA	NA	NA	NA	NA	NA	NA	NA	NA	NA	NA	NA	NA	NA	NA	NA	NA	NA	NA	NA	NA	NA	NA	NA	NA	NA	NA	NA	NA	NA	NA	NA	NA	NA	NA
cg20021790	NA	NA	NA	NA	NA	NA	NA	NA	NA	NA	NA	NA	NA	NA	NA	NA	NA	NA	NA	NA	NA	NA	NA	-0.233691	-0.233508	-0.229087	NA	NA	NA	NA	NA	NA	NA	NA	NA	NA	NA	NA	NA	NA	NA	NA	NA	NA	NA	NA	NA	NA	NA
cg03794214	NA	NA	NA	NA	NA	NA	NA	NA	NA	NA	NA	NA	NA	NA	NA	NA	NA	NA	NA	NA	NA	NA	NA	NA	NA	NA	NA	NA	NA	NA	NA	NA	NA	NA	NA	NA	NA	NA	NA	NA	NA	NA	NA	NA	NA	NA	NA	NA	NA
cg24249648	NA	NA	NA	NA	NA	NA	NA	NA	NA	NA	NA	NA	NA	NA	NA	NA	NA	NA	NA	NA	NA	NA	NA	NA	NA	NA	NA	NA	NA	NA	0.207284	NA	NA	NA	NA	NA	NA	NA	NA	NA	NA	NA	NA	NA	NA	NA	NA	NA	NA
cg05973398	NA	NA	NA	NA	NA	NA	NA	NA	NA	NA	NA	NA	NA	NA	NA	NA	NA	NA	NA	NA	NA	NA	NA	NA	NA	NA	NA	NA	NA	NA	NA	NA	NA	NA	NA	NA	NA	NA	NA	NA	NA	NA	NA	NA	NA	NA	NA	NA	NA
cg08842021	NA	NA	NA	NA	NA	NA	NA	NA	NA	NA	NA	NA	NA	NA	NA	NA	NA	NA	NA	NA	NA	NA	NA	NA	NA	NA	NA	NA	NA	NA	NA	NA	NA	NA	NA	NA	NA	NA	NA	NA	NA	NA	NA	NA	NA	NA	NA	NA	-0.328366
cg09993145	NA	NA	NA	NA	NA	NA	NA	NA	NA	NA	NA	NA	NA	NA	NA	NA	NA	NA	NA	NA	NA	NA	NA	NA	NA	NA	NA	NA	NA	NA	NA	NA	NA	NA	NA	NA	NA	NA	NA	NA	NA	NA	NA	NA	NA	NA	NA	NA	NA
cg26861995	NA	NA	NA	NA	NA	NA	NA	NA	NA	NA	NA	NA	NA	NA	NA	NA	NA	NA	NA	NA	NA	NA	NA	NA	NA	NA	NA	NA	NA	NA	NA	NA	NA	NA	NA	NA	NA	NA	NA	NA	NA	NA	NA	NA	NA	NA	NA	NA	NA
cg07960624	NA	NA	NA	NA	NA	NA	NA	NA	NA	NA	NA	NA	NA	NA	NA	NA	NA	NA	NA	NA	NA	NA	NA	NA	NA	NA	NA	NA	NA	NA	NA	NA	NA	NA	NA	NA	NA	NA	NA	NA	NA	NA	NA	NA	NA	NA	NA	NA	NA
cg20435284	NA	NA	NA	NA	NA	NA	NA	NA	NA	NA	NA	NA	NA	NA	NA	NA	NA	NA	NA	NA	NA	NA	NA	NA	NA	NA	NA	NA	-0.249489	-0.250392	-0.270428	-0.225436	NA	-0.252273	NA	NA	NA	NA	NA	NA	NA	NA	NA	NA	NA	NA	0.222243	NA	NA
cg02107316	NA	NA	NA	NA	NA	NA	NA	NA	NA	NA	NA	NA	NA	NA	NA	NA	NA	NA	NA	NA	NA	NA	NA	NA	NA	NA	NA	NA	NA	NA	-0.255983	NA	NA	NA	NA	NA	NA	NA	NA	NA	NA	NA	NA	NA	NA	NA	NA	NA	NA
cg14140874	NA	NA	NA	NA	NA	NA	NA	NA	NA	NA	NA	NA	NA	NA	NA	NA	NA	NA	NA	NA	NA	NA	NA	NA	NA	NA	NA	NA	NA	NA	NA	NA	NA	NA	NA	NA	NA	NA	NA	NA	NA	NA	NA	NA	NA	NA	NA	NA	NA
cg03339817	NA	NA	NA	NA	NA	NA	NA	NA	NA	NA	NA	NA	NA	NA	NA	NA	NA	NA	NA	NA	NA	NA	NA	NA	NA	NA	NA	NA	NA	NA	NA	NA	NA	NA	NA	NA	NA	NA	NA	NA	NA	NA	NA	NA	NA	NA	NA	NA	NA
cg26229066	NA	NA	NA	NA	NA	NA	NA	NA	NA	NA	NA	NA	NA	NA	NA	NA	NA	NA	NA	NA	NA	NA	NA	NA	NA	NA	NA	NA	NA	NA	NA	NA	NA	NA	NA	NA	NA	NA	NA	NA	NA	NA	NA	NA	NA	NA	NA	NA	NA
cg10521450	NA	NA	NA	NA	NA	NA	NA	NA	NA	NA	NA	NA	NA	NA	NA	NA	NA	NA	NA	NA	NA	NA	NA	NA	NA	NA	NA	NA	NA	NA	NA	NA	NA	NA	NA	NA	NA	NA	NA	NA	NA	NA	NA	NA	NA	NA	NA	NA	NA
cg23786152	NA	NA	NA	NA	NA	NA	NA	NA	NA	NA	NA	NA	NA	NA	NA	NA	NA	NA	NA	NA	NA	NA	NA	NA	NA	NA	NA	NA	NA	NA	NA	NA	NA	NA	NA	NA	NA	NA	NA	NA	NA	NA	NA	NA	NA	NA	NA	NA	NA
cg13718141	NA	NA	NA	NA	NA	NA	NA	NA	NA	NA	NA	NA	NA	NA	NA	NA	NA	NA	NA	NA	NA	NA	NA	NA	NA	NA	NA	NA	NA	NA	NA	NA	NA	NA	NA	NA	NA	NA	NA	NA	NA	NA	NA	NA	NA	NA	NA	NA	NA
cg02050917	NA	NA	NA	NA	NA	NA	NA	NA	NA	NA	NA	NA	NA	NA	NA	NA	NA	NA	NA	NA	NA	NA	NA	NA	NA	NA	NA	NA	NA	NA	NA	NA	NA	NA	NA	NA	NA	NA	NA	NA	NA	NA	NA	NA	NA	NA	NA	NA	NA
cg19404444	NA	NA	NA	NA	NA	NA	NA	NA	NA	NA	NA	NA	NA	NA	NA	NA	NA	NA	NA	NA	NA	NA	NA	NA	NA	NA	NA	NA	NA	NA	NA	NA	NA	NA	NA	NA	NA	NA	NA	NA	NA	NA	NA	NA	NA	NA	NA	NA	NA
cg00601711	NA	NA	NA	NA	NA	NA	NA	NA	NA	NA	NA	NA	NA	NA	NA	NA	NA	NA	NA	NA	NA	NA	NA	NA	NA	NA	NA	NA	NA	NA	NA	NA	NA	NA	NA	NA	NA	NA	NA	NA	NA	NA	NA	NA	NA	NA	NA	NA	NA
cg25211622	NA	NA	NA	NA	NA	NA	NA	NA	NA	NA	NA	NA	NA	NA	NA	NA	NA	NA	NA	NA	NA	0.194703	NA	NA	NA	NA	0.196697	NA	NA	NA	NA	NA	NA	NA	NA	NA	NA	NA	NA	NA	NA	NA	NA	NA	NA	NA	NA	NA	NA
cg09028651	NA	NA	NA	NA	NA	NA	NA	NA	NA	NA	NA	NA	NA	NA	NA	NA	NA	NA	NA	NA	NA	NA	NA	NA	NA	NA	NA	NA	NA	NA	NA	NA	NA	NA	NA	NA	NA	NA	NA	NA	NA	NA	NA	NA	NA	NA	NA	NA	NA
cg13152501	NA	NA	NA	NA	NA	NA	NA	NA	NA	NA	NA	NA	NA	NA	NA	NA	NA	NA	NA	NA	NA	NA	NA	NA	NA	NA	NA	NA	NA	NA	NA	NA	NA	NA	NA	NA	NA	0.239434	NA	0.244037	NA	NA	NA	NA	NA	NA	NA	NA	NA
cg14684434	NA	NA	NA	NA	NA	NA	NA	NA	NA	NA	NA	NA	NA	NA	NA	NA	NA	NA	NA	NA	NA	NA	NA	NA	NA	NA	NA	NA	NA	NA	NA	NA	NA	NA	NA	NA	NA	NA	NA	NA	NA	NA	NA	NA	NA	NA	NA	NA	NA
cg11606444	NA	NA	NA	NA	NA	NA	NA	NA	NA	NA	NA	NA	NA	NA	NA	NA	NA	NA	NA	NA	NA	NA	NA	NA	NA	NA	NA	NA	NA	NA	NA	NA	NA	NA	NA	NA	NA	NA	NA	NA	NA	NA	NA	NA	NA	NA	NA	NA	NA
cg17209284	NA	NA	NA	NA	NA	NA	NA	NA	NA	NA	NA	NA	NA	NA	NA	NA	NA	NA	NA	NA	NA	NA	-0.228458	-0.23062	-0.239618	-0.228165	-0.230702	-0.228956	NA	NA	NA	NA	NA	NA	NA	NA	NA	NA	NA	NA	NA	NA	NA	NA	NA	NA	-0.233601	NA	NA
cg13611006	NA	NA	NA	NA	NA	NA	NA	NA	NA	NA	NA	NA	NA	NA	NA	NA	NA	NA	NA	NA	NA	NA	NA	NA	NA	NA	NA	NA	NA	NA	NA	NA	NA	NA	NA	NA	NA	NA	NA	NA	NA	NA	NA	NA	NA	NA	NA	NA	NA
cg01739831	NA	NA	NA	NA	NA	NA	NA	NA	NA	NA	NA	NA	NA	NA	NA	NA	NA	NA	NA	NA	NA	NA	NA	NA	NA	NA	NA	NA	NA	NA	NA	NA	NA	NA	NA	NA	NA	NA	NA	NA	NA	-0.245315	-0.25768	-0.249545	-0.22931	NA	NA	NA	NA
cg20017590	NA	NA	NA	NA	NA	NA	NA	NA	NA	NA	NA	NA	NA	NA	NA	NA	NA	NA	NA	NA	NA	NA	NA	NA	NA	NA	NA	NA	NA	NA	NA	NA	NA	NA	NA	NA	NA	NA	NA	NA	NA	NA	NA	NA	NA	NA	NA	NA	-0.300949
cg23875758	NA	NA	NA	NA	NA	NA	NA	NA	NA	NA	NA	NA	NA	NA	NA	NA	NA	NA	NA	NA	NA	NA	NA	NA	NA	NA	0.193359	NA	-0.25672	-0.25454	-0.278485	-0.225999	-0.21431	-0.252382	-0.238107	-0.233662	-0.222563	-0.247506	-0.244643	-0.257576	NA	NA	NA	NA	NA	NA	0.205043	NA	NA
cg25999891	NA	NA	NA	NA	NA	NA	NA	NA	NA	NA	NA	NA	NA	NA	NA	NA	NA	NA	NA	NA	NA	NA	NA	NA	NA	NA	NA	NA	-0.211504	-0.211547	-0.23452	NA	NA	-0.213109	NA	NA	NA	NA	NA	NA	NA	NA	NA	NA	NA	NA	NA	-0.260229	-0.279793
cg17833746	NA	NA	NA	NA	NA	NA	NA	NA	NA	NA	NA	NA	NA	NA	NA	NA	NA	NA	NA	NA	NA	NA	NA	NA	NA	NA	NA	NA	NA	NA	NA	NA	NA	NA	NA	NA	NA	NA	NA	NA	NA	NA	NA	NA	NA	NA	NA	NA	NA
cg18661379	NA	NA	NA	NA	NA	NA	NA	NA	NA	NA	NA	NA	NA	NA	NA	NA	NA	NA	NA	NA	NA	NA	NA	NA	NA	NA	NA	NA	0.217361	NA	0.241838	NA	NA	0.22585	NA	NA	NA	NA	NA	NA	NA	NA	NA	NA	NA	NA	NA	NA	NA
cg19207017	NA	NA	NA	NA	NA	NA	NA	NA	NA	NA	NA	NA	NA	NA	NA	NA	NA	NA	NA	NA	NA	NA	NA	NA	NA	NA	NA	NA	NA	NA	0.258962	NA	NA	NA	0.254911	0.255508	0.244235	0.268178	0.265679	0.271611	NA	NA	NA	NA	NA	NA	-0.247384	NA	NA
cg13892570	NA	NA	NA	NA	NA	NA	NA	NA	NA	NA	NA	NA	NA	NA	NA	NA	NA	NA	NA	NA	NA	NA	NA	NA	NA	NA	NA	NA	0.244554	0.242469	0.266829	NA	NA	0.251156	NA	NA	NA	NA	NA	0.236299	NA	NA	NA	NA	NA	NA	NA	NA	0.337143
cg19090437	NA	NA	NA	NA	NA	NA	NA	NA	NA	NA	NA	NA	NA	NA	NA	NA	-0.19351	-0.200977	-0.199396	NA	-0.194546	-0.210824	-0.197043	NA	-0.198318	NA	-0.217867	-0.199823	NA	NA	0.220824	NA	NA	NA	NA	NA	NA	NA	NA	NA	NA	NA	NA	NA	NA	NA	-0.228548	NA	0.298645
cg20963865	NA	NA	NA	NA	NA	NA	NA	NA	NA	NA	NA	NA	NA	NA	NA	0.185855	0.182124	NA	NA	NA	NA	0.204035	NA	NA	NA	NA	0.213253	NA	-0.245861	-0.242429	-0.264304	-0.217718	-0.203336	-0.251585	-0.23078	-0.220998	NA	-0.241845	-0.24076	-0.252217	NA	NA	NA	NA	NA	NA	0.226297	NA	-0.275055
cg18749563	NA	NA	NA	NA	NA	NA	NA	NA	NA	NA	NA	NA	NA	NA	NA	NA	NA	NA	NA	NA	NA	NA	NA	NA	NA	NA	NA	NA	NA	NA	NA	NA	NA	NA	NA	NA	NA	NA	NA	NA	NA	NA	NA	NA	NA	NA	NA	NA	NA
cg20097219	NA	NA	NA	NA	NA	NA	NA	NA	NA	NA	NA	NA	NA	NA	NA	NA	NA	NA	NA	NA	NA	NA	NA	NA	NA	NA	NA	NA	NA	NA	NA	NA	NA	NA	NA	NA	NA	NA	NA	NA	NA	NA	NA	NA	NA	NA	NA	NA	NA
cg24788483	NA	NA	NA	NA	NA	NA	NA	NA	NA	NA	NA	NA	NA	NA	NA	NA	NA	NA	NA	NA	NA	NA	NA	NA	NA	NA	NA	NA	NA	NA	NA	NA	NA	NA	NA	NA	NA	NA	NA	NA	NA	NA	NA	NA	NA	NA	NA	NA	NA
cg05923857	NA	NA	NA	NA	NA	NA	NA	NA	NA	NA	NA	NA	NA	NA	NA	NA	NA	NA	NA	NA	NA	NA	NA	NA	NA	NA	NA	NA	NA	NA	NA	NA	NA	NA	NA	NA	NA	NA	NA	NA	NA	NA	NA	NA	NA	NA	NA	NA	NA
cg15363996	NA	NA	NA	NA	NA	NA	NA	NA	NA	NA	NA	NA	NA	NA	NA	NA	NA	NA	NA	NA	NA	NA	NA	NA	NA	NA	0.21085	NA	-0.267626	-0.258661	-0.281474	-0.23736	-0.230013	-0.257172	-0.246649	-0.241605	NA	-0.262375	-0.260342	-0.271678	NA	NA	NA	NA	NA	NA	0.217297	NA	NA
cg23910243	NA	NA	NA	NA	NA	NA	NA	NA	NA	NA	NA	NA	NA	NA	NA	NA	NA	NA	NA	NA	NA	NA	NA	NA	NA	NA	NA	NA	NA	NA	NA	NA	NA	NA	NA	NA	NA	NA	NA	NA	NA	NA	NA	NA	NA	NA	NA	NA	NA
cg00715343	NA	NA	NA	NA	NA	NA	NA	NA	NA	NA	NA	NA	NA	NA	NA	NA	NA	NA	NA	NA	NA	NA	NA	NA	NA	NA	NA	NA	NA	NA	NA	NA	NA	NA	NA	NA	NA	NA	NA	NA	NA	NA	NA	NA	NA	NA	NA	NA	NA
cg08115732	NA	NA	NA	NA	NA	NA	NA	NA	NA	NA	NA	NA	NA	NA	NA	NA	NA	NA	NA	NA	NA	NA	NA	NA	NA	NA	NA	NA	NA	NA	NA	NA	NA	NA	NA	NA	NA	NA	NA	NA	NA	NA	NA	NA	NA	NA	NA	NA	NA
cg21090033	NA	NA	NA	NA	NA	NA	NA	NA	NA	NA	NA	NA	NA	NA	NA	NA	NA	NA	NA	NA	NA	NA	NA	NA	NA	NA	NA	NA	0.243762	0.246696	0.272044	NA	NA	0.241692	NA	0.238446	NA	0.254032	0.249149	0.262082	NA	NA	NA	NA	NA	NA	-0.232899	NA	NA
cg05445326	NA	NA	NA	NA	NA	NA	NA	NA	NA	NA	NA	NA	NA	NA	NA	NA	NA	NA	NA	NA	NA	NA	NA	NA	NA	NA	NA	NA	NA	NA	NA	NA	NA	NA	NA	NA	NA	NA	NA	NA	NA	NA	NA	NA	NA	NA	NA	NA	NA
cg09944400	NA	NA	NA	NA	NA	NA	NA	NA	NA	NA	NA	NA	NA	NA	NA	NA	NA	NA	NA	NA	NA	NA	NA	NA	NA	NA	NA	NA	NA	NA	NA	NA	NA	NA	NA	NA	NA	NA	NA	NA	NA	NA	NA	NA	NA	NA	NA	NA	NA
cg13158990	NA	NA	NA	NA	NA	NA	NA	NA	NA	NA	0.200405	0.193817	NA	NA	0.187734	0.20014	0.202219	0.207853	0.206532	NA	0.202803	0.219706	0.208181	NA	0.209511	NA	0.228994	NA	NA	NA	NA	NA	NA	NA	NA	NA	NA	NA	NA	NA	NA	NA	NA	NA	NA	NA	0.241567	NA	-0.29914
cg20758791	NA	NA	NA	NA	NA	NA	NA	NA	NA	NA	NA	NA	NA	NA	NA	NA	NA	NA	NA	NA	NA	NA	NA	NA	NA	NA	NA	NA	NA	NA	NA	NA	NA	NA	NA	NA	NA	NA	NA	NA	NA	NA	NA	NA	NA	NA	0.257001	NA	NA
cg04232128	NA	NA	NA	NA	NA	NA	NA	NA	NA	NA	NA	NA	NA	NA	NA	NA	NA	NA	NA	NA	NA	NA	NA	NA	NA	NA	NA	NA	NA	NA	NA	NA	NA	NA	NA	NA	NA	NA	NA	NA	NA	NA	NA	NA	NA	NA	NA	NA	NA
cg16983159	NA	NA	NA	NA	NA	NA	NA	NA	NA	NA	NA	NA	NA	NA	NA	NA	NA	NA	NA	NA	NA	NA	NA	NA	NA	NA	NA	NA	NA	NA	NA	NA	NA	NA	NA	NA	NA	NA	NA	NA	NA	NA	NA	NA	NA	NA	NA	NA	NA
cg13385114	NA	NA	NA	NA	NA	NA	NA	NA	NA	NA	NA	NA	NA	NA	NA	NA	NA	NA	NA	NA	NA	NA	NA	NA	NA	NA	NA	NA	NA	NA	NA	NA	NA	NA	NA	NA	NA	NA	NA	NA	NA	NA	NA	NA	NA	NA	NA	NA	NA
cg12955084	NA	NA	NA	NA	NA	NA	NA	NA	NA	NA	NA	NA	NA	NA	NA	NA	NA	NA	NA	NA	NA	NA	NA	NA	NA	NA	NA	NA	NA	NA	NA	NA	NA	NA	NA	NA	NA	NA	NA	NA	NA	NA	NA	NA	NA	NA	NA	NA	0.292233
cg27418204	NA	NA	NA	NA	NA	NA	NA	NA	NA	0.214431	0.223587	NA	NA	NA	NA	0.225136	0.224529	0.232161	0.227932	NA	0.222356	0.241226	NA	NA	NA	NA	0.235245	NA	-0.252714	-0.25173	-0.269358	NA	NA	NA	NA	NA	NA	NA	NA	NA	NA	NA	NA	NA	NA	NA	NA	NA	NA
cg06947694	NA	NA	NA	NA	NA	NA	NA	NA	NA	NA	NA	NA	NA	NA	NA	NA	NA	NA	NA	NA	NA	NA	NA	NA	NA	NA	NA	NA	NA	NA	NA	NA	NA	NA	NA	NA	NA	NA	NA	NA	NA	NA	NA	NA	NA	NA	0.230084	NA	NA
cg00372886	NA	NA	NA	NA	NA	NA	NA	NA	NA	NA	NA	NA	NA	NA	NA	NA	NA	NA	NA	NA	NA	NA	NA	NA	NA	NA	NA	NA	NA	NA	NA	NA	NA	NA	NA	NA	NA	NA	NA	NA	NA	NA	NA	NA	NA	NA	NA	NA	NA
cg22160073	NA	NA	NA	NA	NA	NA	NA	NA	NA	NA	NA	NA	NA	NA	NA	NA	NA	NA	NA	NA	NA	NA	NA	NA	NA	NA	NA	NA	NA	NA	NA	NA	NA	NA	NA	NA	NA	NA	NA	NA	NA	NA	NA	NA	NA	NA	NA	NA	NA
cg01827012	NA	NA	NA	NA	NA	NA	NA	NA	NA	NA	NA	NA	NA	NA	NA	NA	NA	NA	NA	NA	NA	NA	NA	NA	NA	NA	NA	NA	NA	NA	NA	NA	NA	NA	NA	NA	NA	NA	NA	NA	NA	NA	NA	NA	NA	NA	NA	NA	NA
cg11277662	NA	NA	NA	NA	NA	NA	NA	NA	NA	NA	NA	NA	NA	NA	NA	NA	NA	NA	NA	NA	NA	NA	NA	NA	NA	NA	NA	NA	NA	NA	NA	NA	NA	NA	NA	NA	NA	NA	NA	NA	NA	NA	NA	NA	NA	NA	NA	NA	NA
cg13178361	NA	NA	NA	NA	NA	NA	NA	NA	NA	NA	NA	NA	NA	NA	NA	NA	NA	NA	NA	NA	NA	NA	NA	NA	NA	NA	NA	NA	NA	NA	NA	NA	NA	NA	NA	NA	NA	NA	NA	NA	NA	NA	NA	NA	NA	NA	NA	NA	NA
cg07783183	NA	NA	NA	NA	NA	NA	NA	NA	NA	NA	NA	NA	NA	NA	NA	NA	NA	NA	NA	NA	NA	NA	NA	NA	NA	NA	0.219792	NA	NA	NA	-0.244765	NA	NA	NA	NA	NA	NA	NA	NA	NA	NA	NA	NA	NA	NA	NA	0.247041	NA	NA
cg18022921	NA	NA	NA	NA	NA	NA	NA	NA	NA	NA	NA	NA	NA	NA	NA	NA	NA	NA	NA	NA	NA	NA	NA	NA	NA	NA	NA	NA	NA	NA	NA	NA	NA	NA	NA	NA	NA	NA	NA	NA	NA	NA	NA	NA	NA	NA	NA	NA	NA
cg23654401	NA	NA	NA	NA	NA	NA	NA	NA	NA	NA	NA	NA	NA	NA	NA	NA	NA	NA	NA	NA	NA	NA	NA	NA	NA	NA	NA	NA	NA	NA	NA	NA	NA	NA	NA	NA	NA	NA	NA	NA	NA	NA	NA	NA	NA	NA	NA	NA	NA
cg06728055	NA	NA	NA	NA	NA	NA	NA	NA	NA	NA	NA	NA	NA	NA	NA	NA	NA	NA	NA	NA	NA	NA	NA	NA	NA	NA	NA	NA	NA	NA	0.2225	NA	NA	NA	NA	NA	NA	NA	NA	NA	NA	NA	NA	NA	NA	NA	NA	NA	NA
cg24865110	NA	NA	NA	NA	NA	NA	NA	NA	NA	NA	NA	NA	NA	NA	NA	NA	NA	NA	NA	NA	NA	NA	NA	NA	NA	NA	NA	NA	NA	NA	NA	NA	NA	NA	NA	NA	NA	NA	NA	NA	NA	NA	NA	NA	NA	NA	NA	NA	NA
cg17201947	NA	NA	NA	NA	NA	NA	NA	NA	NA	NA	NA	NA	NA	NA	NA	NA	NA	NA	NA	NA	NA	NA	NA	NA	NA	NA	NA	NA	NA	NA	NA	NA	NA	NA	NA	NA	NA	NA	NA	NA	NA	NA	NA	NA	NA	NA	NA	NA	NA
cg00859858	NA	NA	NA	NA	NA	NA	NA	NA	NA	NA	NA	NA	NA	NA	NA	NA	NA	NA	NA	NA	NA	NA	NA	NA	NA	NA	NA	NA	NA	NA	NA	NA	NA	NA	NA	NA	NA	NA	NA	NA	NA	NA	NA	NA	NA	NA	NA	NA	NA
cg16921643	NA	NA	NA	NA	NA	NA	NA	NA	NA	NA	NA	NA	NA	NA	NA	NA	NA	NA	NA	NA	NA	NA	NA	NA	NA	NA	NA	NA	NA	NA	0.287803	NA	NA	NA	NA	NA	NA	NA	NA	NA	NA	NA	NA	NA	NA	NA	NA	NA	NA
cg25580656	NA	NA	NA	NA	NA	NA	NA	NA	NA	NA	NA	NA	NA	NA	NA	NA	NA	NA	NA	NA	NA	0.215132	0.211341	NA	0.210015	NA	0.229205	0.213053	-0.264767	-0.25947	-0.290399	-0.230644	NA	-0.269485	-0.267976	-0.264561	-0.247275	-0.286002	-0.284239	-0.293112	NA	NA	NA	NA	NA	NA	0.257567	NA	NA
cg13823492	NA	NA	NA	NA	NA	NA	NA	NA	NA	NA	NA	NA	NA	NA	NA	NA	NA	NA	NA	NA	NA	NA	NA	NA	NA	NA	NA	NA	NA	NA	NA	NA	NA	NA	NA	NA	NA	NA	NA	NA	NA	NA	NA	NA	NA	NA	NA	NA	NA
cg26101942	NA	NA	NA	NA	NA	NA	NA	NA	NA	NA	NA	NA	NA	NA	NA	NA	NA	NA	NA	NA	NA	NA	NA	NA	NA	NA	NA	NA	NA	NA	NA	NA	NA	NA	NA	NA	NA	NA	NA	NA	NA	NA	NA	NA	NA	NA	0.25041	NA	NA
cg00448560	NA	NA	NA	NA	NA	NA	NA	NA	NA	NA	NA	NA	NA	NA	NA	NA	NA	NA	NA	NA	NA	NA	NA	NA	NA	NA	NA	NA	NA	NA	NA	NA	NA	NA	NA	NA	NA	NA	NA	NA	NA	NA	NA	NA	NA	NA	NA	NA	NA
cg14463164	NA	NA	NA	NA	NA	NA	NA	NA	NA	NA	NA	NA	NA	NA	NA	NA	NA	NA	NA	NA	NA	NA	NA	NA	NA	NA	NA	NA	NA	NA	NA	NA	NA	NA	NA	NA	NA	NA	NA	NA	NA	NA	NA	NA	NA	NA	NA	NA	NA
cg25751484	NA	NA	NA	NA	NA	NA	NA	NA	NA	NA	NA	NA	NA	NA	NA	NA	NA	NA	NA	NA	NA	NA	NA	NA	NA	NA	NA	NA	NA	NA	-0.244525	NA	NA	NA	NA	NA	NA	NA	NA	NA	NA	NA	NA	NA	NA	NA	NA	NA	NA
[truncated: 43 more columns]

## Sheet: Table S8
Supplementary Table 8: Metabolic Phenotype results and Replication
													Nilsson et al T2D Twins Replication			Allum et al Lipids
CpG	Gene	MAPINFO	VF Effect	VF Pvalue	IR Effect	IR Pvalue	Triglyceride Effect	Triglyceride Pvalue	HDL Effect	HDL pvalue	Leucine Effect	Leucine Pvalue	Nilsson effect	NilssonPValue	T2D Replicates	TG Effect	TG pvalue	HDL Effect	HDL pvalue	HDL replicate	LDL effect	LDL pvalue	LDL replicate	Cholesterol effect	Cholesterol pvalue
cg06906087	FASN	80053205	2.81e-05	1.29e-09	0.578795	2.5e-07	0.527067	1.85181e-08	-0.395759	4.9733e-07	0.272676	1.29e-05	0.0419345	0.00290199	0	0.23666	0.017793	-0.23004	0.00078495	1	0.20126	0.011357	0	0.18064	0.0094364
cg20963865	TBC1D14	7009356	2.17e-05	2e-12	0.54296	5.46e-07	0.545084	8.74259e-09	-0.365341	3.09042e-06	0.284905	4.02e-06	0.0344045	0.0102569	0	-0.0211	>0.05	-0.04402	>0.05	0	-0.00763	>0.05	0	-0.05935	>0.05
cg20592144	FASN	80049216	2.91e-05	4.88e-12	0.647442	1.66e-08	0.516949	1.12691e-07	-0.419851	2.17925e-07	0.320392	1.2e-06	0.0510803	0.00155479	1	0.07839	0.0090341	0.26299	>0.05	0	-0.65087	0.0012168	1	-0.3532	0.048319
cg00608661	CHST11	105065028	-3.43e-05	5.66e-12	-0.610905	1.22e-07	-0.6061	1.23352e-09	0.377027	6.88485e-06	-0.283438	1.98e-05	-0.0422312	0.00343899	0	-0.10381	>0.05	0.18516	>0.05	0	0.05447	>0.05	0	-0.09892	0.004423
cg11950105	FASN	80050646	2.69e-05	8.01e-12	0.745002	5e-12	0.580862	5.02508e-10	-0.401891	2.73977e-07	0.286663	2.78e-06	0.0403628	0.00606003	0	0.14696	0.012465	-0.66991	0.045725	0	-0.22925	0.014837	0	-0.3723	0.0039296
cg24161106	SREBF1	17717208	2.51e-05	8.34e-12	0.574453	2.56e-07	0.588887	5.21259e-10	-0.347162	9.47287e-06	0.322207	3.22e-07	0.0501553	0.000424966	1	-0.11789	0.023863	0.1127	0.0012105	0	0.39185	0.0039842	0	0.31732	0.0028013
cg05157970	FASN	80048868	2.56e-05	3.5e-11	0.522536	2.17e-06	0.552206	6.30036e-09	-0.397106	4.2331e-07	0.300938	1.6e-06	0.0453722	0.0070712	0	0.06255	>0.05	0.09435	0.029394	0	0.08753	>0.05	0	0.07344	>0.05
cg04029738	FASN	80049290	2e-05	7.36e-11	0.555902	1.87e-06	0.614381	5.13985e-10	-0.405423	9.29836e-07	0.279977	2.12e-05	0.0351533	0.00606003	0	0.00794	0.0090341	0.12316	>0.05	0	-0.65087	0.0012168	1	-0.3532	0.048319
cg23875758	SREBF1	17715520	1.7e-05	1.86e-10	0.5053	1.53e-05	0.578371	6.77695e-09	-0.396241	1.77081e-06	0.291914	2.97e-06	0.0238939	0.0167277	0	0.00425	0.020188	-0.31327	0.018478	0	0.04323	>0.05	0	0.00048	>0.05
cg06259406	FASN	80051518	2.63e-05	2.45e-10	0.566075	1.14e-06	0.57863	3.48143e-09	-0.396547	1.56066e-06	0.298624	9.75e-06	0.0359258	0.0070712	0	-0.62634	>0.05	-0.62634	0.018279	0	-0.35275	0.0031279	0	-0.30974	0.003276
cg03498175	ACSL1	185724569	2.65e-05	3.12e-10	0.64169	4.01e-08	0.466925	2.53813e-06	-0.429722	1.39762e-07	0.279497	1.54e-05	0.0423886	0.00762919	0	-0.0424	>0.05	-0.11631	0.024735	0	-0.13079	0.049021	0	-0.14244	0.01858
cg13892570	TAGLN2	159893182	-4.55e-06	3.17e-10	-0.481062	1.55e-05	-0.546976	2.29878e-08	0.407554	6.28118e-07	-0.282678	2.71e-05	-0.0128536	0.00155479	1	0.00717	>0.05	0.1665	>0.05	0	0.58196	0.0093857	0	0.46063	0.02336
cg22158723	FASN	80051063	1.74e-05	4.21e-10	0.709506	2.67e-09	0.556894	7.28734e-08	-0.404959	2.04462e-06	0.287763	3.33e-05	0.0276657	0.00343899	0	-0.01496	0.0074879	-0.17716	0.032794	0	0.1508	>0.05	0	0.71652	0.0034082
cg23757365	C21orf2	45751145	1.42e-05	1.41e-08	0.527008	1.84e-05	0.619777	8.4972e-10	-0.386321	4.98931e-06	0.343318	5.99e-07	0.0358761	0.0217787	0	0.19428	>0.05	-0.15361	0.00065534	1	-0.24767	0.018554	0	-0.21334	0.028672
cg13804838	FASN	80053022	1.64e-05	8.1e-10	0.559732	6.17e-07	0.559752	2.63643e-09	-0.23432	5.02e-06	0.350924	7.58e-09	0.0426068	0.000381403	1	0.21487	0.017793	0.48989	0.00078495	0	0.20126	0.011357	0	0.18064	0.0094364
cg03693434	FASN	80050880	1.87e-05	2.18e-09	0.611357	2.66e-07	0.53519	2.39477e-08	-0.263891	1.43e-06	0.279256	2.27e-05	0.0312342	0.0232242	0	0.16556	0.0074879	-0.6468	0.032794	0	-0.22925	0.014837	0	0.71652	0.0034082
cg21834739	BAT2	31592996	1.83e-05	3.25e-09	0.439054	2.41e-05	0.523269	5.65892e-08	-0.370721	3.7707e-06	0.287373	3.05e-06	0.0337659	0.0110235	0	NA	NA	NA	NA	0	NA	NA	NA	NA	NA
cg015990991	PC	66649832	1.32e-05	1.12e-07	0.532504	6.34e-06	0.53884	8.80909e-07	-0.309908	1.79e-07	0.278952	1.54e-05	0.0273262	0.000792146	1	-0.15449	>0.05	-0.26565	>0.05	0	0.07312	>0.05	0	-0.05583	>0.05
cg06234966	FASN	80050760	1.62e-05	4.59e-09	0.561398	1.61e-06	0.554782	1.38666e-08	-0.230373	2.54e-05	0.271934	3.73e-05	NA	NA	NA	0.31422	0.012465	0.28247	0.045725	0	-0.22925	0.014837	0	-0.3723	0.0039296
1 cg15937861 for leucine/isoleucine

## Sheet: Table S9
Supplementary Table 9: Validation and Replication Cohort Characteristics
	LEAP	Nilsson et al T2D Replication		Allum et al Lipid Replication
		T2D	NGT
Number	104	28	28	199
% Female	0.52	0.46	0.46	0.6
Age (years)	47+-1.7	74.5+-4.2	74.3+-4.3	37.2+-8.8
BMI (kg/m2)	30.9+-7	27.4+-3.6	27.0+-3.6	>40

[truncated: 2 more sheets: Table S10, Table S11]
